# Supplementary material for: The genome of the Gulf pipefish enables understanding of evolutionary innovations
Source: Genome Biol. 2016 Dec 20;17:258. doi: 10.1186/s13059-016-1126-6 (PMC5168715; doi:10.1186/s13059-016-1126-6)
Supplement: Additional file 2: — This xlsx file contains the following supplementary spreadsheets, each included as a separate tab in a single Microsoft Excel File: SH1–SH7. Descriptions for these spreadsheets are presented at the beginning of Additional file 2. (XLSX 2.47 mb) [file 13059_2016_1126_MOESM2_ESM.xlsx]

## Sheet: Legend
Additional File 2 (Supplementary Spreadsheets)

## Sheet: SH1
SH1: Summary of the S. scovelli Genetic Map
	Total map cM	Female map cM	Male map cM	Total markers	Female map markers	Male map markers	Number of scaffolds	Total chromosome length	abxcd	efxeg	hkxhk	lmxll	npxnn
LG1	57.6	57	55.2	333	223	229	34	21570008	7	46	66	104	110
LG2	55.6	58.7	49.2	245	152	163	27	13915630	6	32	32	82	93
LG3	57.2	61.7	46.8	198	113	143	23	13436870	7	31	20	55	85
LG4	49.5	49.7	49.3	239	146	146	30	17759480	5	26	22	93	93
LG5	54	52.3	55.7	215	143	120	26	14703082	10	18	20	95	72
LG6	62	60.2	64.1	189	113	132	18	10551069	9	26	21	57	76
LG7	51.8	50.8	51.1	215	138	123	35	11489910	4	25	17	92	77
LG8	50.1	54.3	43.9	191	127	113	27	9772328	9	23	17	78	64
LG9	56.6	50.3	57.7	255	163	160	31	10904212	13	33	22	95	92
LG10	57.1	54.8	58.9	136	92	81	15	7031754	5	20	12	55	44
LG11	54.1	58.5	51.8	189	111	131	18	9330173	10	22	21	58	78
LG12	61.3	59.5	59.1	266	176	152	31	15867355	9	30	23	114	90
LG13	52.5	49.9	53.5	177	104	114	17	7285349	6	17	18	63	73
LG14	63.4	68.6	56.3	349	221	215	43	23500959	6	36	45	134	128
LG15	54.5	55.8	53.2	163	96	107	22	8194412	2	24	14	56	67
LG16	56.7	54.9	57.7	205	130	137	10	8457419	13	26	23	68	75
LG17	52.7	49.8	53.7	134	90	81	17	5842919	15	12	10	53	44
LG18	59.5	55.7	61.9	178	123	110	29	13248595	12	21	22	68	55
LG19	50	48.4	50.7	216	134	152	20	9910769	15	32	23	64	82
LG20	60.1	61.7	53.8	256	163	164	23	12397893	9	37	25	92	93
LG21	52.7	57.4	49.8	183	114	116	22	7906034	9	19	19	67	69
LG22	65.7	65.7	62.2	247	154	161	35	13200433	7	26	35	86	93
Total	1234.7	1235.7	1195.6	4779	3026	3050	553	266276653	188	582	527	1729	1753

## Sheet: SH2
SH2: Brood Pouch Genes Differentially Expressed Between Pregnant and Non-pregnant Males
Gene_ID	log2FC	log2CPM	pval	FDR_qval	BLASTP_TopHit	BLASTP_TopHit_PercentID	BLASTP_TopHit_Eval	KO_ID	Drer_Ortholog
SSCG00000005985	-7.7454	9.34932	7.29e-23	1.85e-19	118344658:patristacin, partial [Syngnathus rostellatus]	68.66	4e-96	K08076	NA
SSCG00000020390	-6.68291	5.19872	1.54e-07	1.6e-05	82659617:osteocalcin [Pagrus auriga]	62.5	3e-23		NA
SSCG00000019247	-6.11735	3.2682	1.15e-10	2.58e-08	831506694:PREDICTED: DNA-binding protein SATB2-like [Fundulus heteroclitus]	58.44	0	K19774	NA
SSCG00000019217	-6.05882	1.70399	1.82e-16	1.85e-13	657576009:PREDICTED: leucine-rich repeat-containing protein 3-like [Stegastes partitus]	73.46	9e-140		NA
SSCG00000016531	-5.77879	1.61801	1.38e-14	7.3e-12	765155230:PREDICTED: regulator of nonsense transcripts 3A isoform X1 [Oryzias latipes]	77.04	0	K14328	ENSDARG00000069297
SSCG00000018440	-5.33511	2.13867	4.72e-07	4.33e-05	658902188:PREDICTED: uncharacterized protein YBL113C-like [Poecilia reticulata]	40.79	7e-60		ENSDARG00000088432
SSCG00000008735	-5.03782	2.19555	3.48e-11	9e-09	734636084:PREDICTED: opsin-5-like [Larimichthys crocea]	76.56	0	K08385	NA
SSCG00000016509	-4.84114	1.12655	3.13e-08	3.91e-06	657582584:PREDICTED: G-protein coupled estrogen receptor 1 [Stegastes partitus]	84.75	0	K04246	ENSDARG00000074661
SSCG00000015492	-4.82171	1.45754	6.67e-08	7.83e-06	831562706:PREDICTED: glutamate receptor ionotropic, NMDA 2A isoform X1 [Fundulus heteroclitus]	92.86	0	K05209	NA
SSCG00000006879	-4.77382	5.81996	7.91e-43	1.21e-38	808868665:Serine/threonine-protein kinase WNK2 [Larimichthys crocea]	48.33	0	K08867	NA
SSCG00000013590	-4.67625	1.69139	6.09e-10	1.11e-07	548430839:PREDICTED: tetraspanin-4 isoform X3 [Pundamilia nyererei]	97.63	6e-148	K17294	ENSDARG00000089354
SSCG00000005388	-4.30826	0.526411	5.6e-16	5.03e-13	658867538:PREDICTED: glutamate receptor ionotropic, delta-2 isoform X5 [Poecilia reticulata]	65.7	4e-117	K05207	NA
SSCG00000013361	-4.28504	5.16481	1.7e-14	8.67e-12	808869636:Ammonium transporter Rh type C 2 [Larimichthys crocea]	81.22	0	K06580	NA
SSCG00000017112	-4.08691	2.83359	6.92e-14	3.01e-11	657558463:PREDICTED: R-spondin-2 [Stegastes partitus]	96.53	7e-122		ENSDARG00000079570
SSCG00000010619	-3.97217	1.792	8.99e-06	0.000544144	498935833:PREDICTED: ES1 protein homolog, mitochondrial-like [Maylandia zebra]	79.91	1e-133		ENSDARG00000058206
SSCG00000010275	-3.85548	1.71575	1e-16	1.27e-13	939299774:PREDICTED: acid-sensing ion channel 1 [Maylandia zebra]	82.87	0		ENSDARG00000098428
SSCG00000008728	-3.81921	2.59112	2.22e-22	4.83e-19	808887443:Uridine-cytidine kinase-like 1 [Larimichthys crocea]	79.97	0	K00876	ENSDARG00000079978
SSCG00000003486	-3.73706	1.54122	7.73e-10	1.39e-07	657542628:PREDICTED: testican-2-like isoform X1 [Stegastes partitus]	75.57	0	K08136	ENSDARG00000075393
SSCG00000005204	-3.71924	0.790868	4.55e-10	8.46e-08	554802281:PREDICTED: contactin-associated protein-like 2 isoform X2 [Haplochromis burtoni]	88.89	0		NA
SSCG00000018539	-3.62844	3.99638	2.04e-26	1.56e-22	564584365:FXYD domain-containing ion transport regulator 12 [Scatophagus argus]	66.67	7e-15		ENSDARG00000103639
SSCG00000001496	-3.56533	2.77767	2.74e-09	4.35e-07	736242686:PREDICTED: cysteine-rich secretory protein LCCL domain-containing 1-like [Notothenia coriiceps]	72.94	4e-79		NA
SSCG00000015909	-3.47313	1.29877	1.95e-05	0.00101454	498994205:PREDICTED: proprotein convertase subtilisin/kexin type 5-like isoform X1 [Maylandia zebra]	72.57	0		ENSDARG00000060471
SSCG00000013585	-3.43044	4.25537	1.07e-23	3.26e-20	808866420:Tetratricopeptide repeat protein 18 [Larimichthys crocea]	52.9	0		ENSDARG00000058508
SSCG00000004900	-3.38969	2.31626	1.22e-10	2.7e-08	734612782:PREDICTED: amphoterin-induced protein 2 [Larimichthys crocea]	66.46	0		NA
SSCG00000014649	-3.34317	2.93901	1.77e-16	1.85e-13	734616409:PREDICTED: homeobox protein MSX-2-like [Larimichthys crocea]	76.86	3e-133	K09341	ENSDARG00000015674
SSCG00000007139	-3.26537	2.55315	0.000418569	0.0127689	736221219:PREDICTED: interferon-induced very large GTPase 1-like [Notothenia coriiceps]	53.44	0		ENSDARG00000102364
SSCG00000013707	-3.19986	0.992278	5.49e-07	4.96e-05	734623525:PREDICTED: germ cell-specific gene 1-like protein [Larimichthys crocea]	93.75	0		ENSDARG00000045265
SSCG00000005112	-3.1629	1.60656	6.6e-13	2.24e-10	584014639:PREDICTED: coiled-coil domain-containing protein 92-like [Neolamprologus brichardi]	66.67	4e-20		NA
SSCG00000001685	-3.11972	1.3143	7.97e-06	0.000496372	548468058:PREDICTED: transmembrane protein 47-like [Pundamilia nyererei]	87.36	6e-115		NA
SSCG00000006468	-2.96825	5.18067	0.00177694	0.0368256	736302368:PREDICTED: biglycan [Notothenia coriiceps]	74.85	2e-81		NA
SSCG00000014632	-2.96055	4.11153	7.09e-11	1.66e-08	657583401:PREDICTED: vinculin-like isoform X2 [Stegastes partitus]	94.4	0	K05700	NA
SSCG00000000288	-2.94718	0.735882	0.000877625	0.0222736	974062441:PREDICTED: uncharacterized protein LOC107083613 [Cyprinodon variegatus]	45.62	5e-146	K17698	ENSDARG00000077288
SSCG00000004897	-2.94693	5.07596	2e-15	1.27e-12	657550231:PREDICTED: zinc finger protein 585B-like [Stegastes partitus]	59.68	3e-65		NA
SSCG00000016657	-2.93826	2.29978	0.00196144	0.039771	734648978:PREDICTED: complement C3-like [Larimichthys crocea]	60.3	0	K03990	ENSDARG00000001818
SSCG00000015250	-2.89198	3.7232	2.82e-14	1.35e-11	736207539:PREDICTED: serine/threonine-protein kinase Nek10 [Notothenia coriiceps]	50.7	1e-78		NA
SSCG00000009540	-2.87654	4.15267	9.68e-09	1.33e-06	NA	NA	NA		NA
SSCG00000001252	-2.78882	4.56572	2e-15	1.27e-12	736209236:PREDICTED: stanniocalcin-2 [Notothenia coriiceps]	84.56	2e-174		ENSDARG00000056680
SSCG00000006473	-2.78192	1.57433	0.000104184	0.00429491	583981173:PREDICTED: V-type proton ATPase subunit S1-like [Neolamprologus brichardi]	97.65	0		ENSDARG00000090963
SSCG00000006082	-2.76796	2.19638	7.28e-05	0.00313817	586972839:collectrin-like protein [Dicentrarchus labrax]	60.62	4e-89	K20004	ENSDARG00000041644
SSCG00000016046	-2.75449	3.08874	1.51e-16	1.78e-13	734603843:PREDICTED: leucine-rich repeat-containing protein 4-like [Larimichthys crocea]	88.51	0	K16351	NA
SSCG00000016646	-2.74215	3.27906	7.94e-11	1.84e-08	974057647:PREDICTED: metal transporter CNNM1-like [Cyprinodon variegatus]	68.08	0	K16302	NA
SSCG00000015247	-2.73494	4.47426	3.79e-14	1.75e-11	657586651:PREDICTED: serine/threonine-protein kinase Nek10 [Stegastes partitus]	66.93	0	K08857	ENSDARG00000025335
SSCG00000015892	-2.73344	4.61993	1.21e-07	1.3e-05	657537089:PREDICTED: immunoglobulin superfamily containing leucine-rich repeat protein 2 [Stegastes partitus]	75.92	0		NA
SSCG00000018926	-2.72249	3.79718	1.01e-06	8.58e-05	432909806:PREDICTED: brain-specific angiogenesis inhibitor 1-associated protein 2-like isoform X1 [Oryzias latipes]	65.33	0	K05627	ENSDARG00000017785
SSCG00000002876	-2.7128	1.21074	6.32e-09	9.01e-07	657588301:PREDICTED: leucine-rich repeat-containing protein 4 [Stegastes partitus]	92.94	0	K16351	ENSDARG00000069402
SSCG00000001174	-2.70997	3.3647	1.11e-15	8.1e-13	657579632:PREDICTED: phosducin [Stegastes partitus]	92.21	4e-158	K08327	ENSDARG00000017634
SSCG00000020359	-2.63393	1.65581	0.000499365	0.0147387	548398543:PREDICTED: retbindin [Pundamilia nyererei]	70.93	4e-34		NA
SSCG00000017729	-2.6189	8.48991	1.71e-17	2.6e-14	657553818:PREDICTED: nidogen-2-like isoform X5 [Stegastes partitus]	72.75	0	K06826	ENSDARG00000075707
SSCG00000013165	-2.60829	2.27752	3.16e-13	1.18e-10	658905578:PREDICTED: heparan sulfate glucosamine 3-O-sulfotransferase 3B1-like [Poecilia reticulata]	83.78	0	K07809	ENSDARG00000060253
SSCG00000004506	-2.58555	3.69772	4.08e-17	5.66e-14	734650172:PREDICTED: syntaxin-2-like isoform X1 [Larimichthys crocea]	76.71	1e-142	K08486	ENSDARG00000068217
SSCG00000006314	-2.56406	1.46452	8.74e-09	1.21e-06	410925654:PREDICTED: BDNF/NT-3 growth factors receptor-like [Takifugu rubripes]	76.05	0	K04360	NA
SSCG00000011126	-2.54414	0.187431	1.69e-06	0.000132539	NA	NA	NA		NA
SSCG00000014189	-2.53412	2.1442	8.62e-06	0.000525774	657782687:PREDICTED: neurexophilin-4 [Cynoglossus semilaevis]	88.93	3e-169		ENSDARG00000086716
SSCG00000010163	-2.53205	3.85324	1.05e-07	1.16e-05	765149653:PREDICTED: calcium/calmodulin-dependent 3',5'-cyclic nucleotide phosphodiesterase 1C isoform X6 [Oryzias latipes]	90.29	0	K13755	NA
SSCG00000002653	-2.51913	1.06824	4.39e-05	0.00205205	657569673:PREDICTED: uncharacterized protein LOC103363373 [Stegastes partitus]	76.24	0		ENSDARG00000078317
SSCG00000020357	-2.50299	3.16287	0.00019232	0.00672812	657573640:PREDICTED: riboflavin-binding protein-like [Stegastes partitus]	83.84	6e-116	K13649	ENSDARG00000103413
SSCG00000002688	-2.49518	0.0122382	0.000943282	0.023357	929280283:PREDICTED: polypeptide N-acetylgalactosaminyltransferase 9-like isoform X1 [Salmo salar]	78.27	0	K00710	ENSDARG00000006832
SSCG00000004318	-2.49456	3.54166	3.53e-15	2.07e-12	657582846:PREDICTED: bone morphogenetic protein 3 [Stegastes partitus]	73.23	0	K05496	ENSDARG00000060526
SSCG00000013645	-2.46505	3.70714	1.42e-05	0.000777186	317419611:Putative all-trans-retinol 13,14-reductase [Dicentrarchus labrax]	90.03	0	K09516	ENSDARG00000099525
SSCG00000011153	-2.45609	3.78985	2.98e-05	0.00146251	734627279:PREDICTED: circadian-associated transcriptional repressor-like [Larimichthys crocea]	54.32	9e-67		ENSDARG00000058094
SSCG00000019255	-2.43655	6.73013	2.73e-13	1.04e-10	551499740:PREDICTED: vasopressin V2 receptor [Xiphophorus maculatus]	72.28	0	K04228	ENSDARG00000029219
SSCG00000016524	-2.43366	1.78791	3.25e-05	0.00157565	831527186:PREDICTED: fibroblast growth factor 14 isoform X2 [Fundulus heteroclitus]	99.2	0	K04358	ENSDARG00000040982
SSCG00000015833	-2.40545	-0.24796	1.97e-05	0.001016	808882305:PEX5-related protein [Larimichthys crocea]	91.23	0	K13342	ENSDARG00000022518
SSCG00000007661	-2.37582	4.59688	2.23e-16	2.13e-13	657557753:PREDICTED: cytochrome P450 27C1-like [Stegastes partitus]	74.87	0	K17951	ENSDARG00000092660
SSCG00000016354	-2.37277	3.47195	0.000177195	0.00632963	355329679:amylase [Pagrus major]	85.38	0	K01176	ENSDARG00000013856
SSCG00000013650	-2.36465	0.150367	7.63e-05	0.00327988	NA	NA	NA		NA
SSCG00000009291	-2.33065	1.39754	5.91e-06	0.000385012	47218082:unnamed protein product [Tetraodon nigroviridis]	77.94	6e-144	K09314	ENSDARG00000013125
SSCG00000010190	-2.33017	0.222719	0.000161241	0.00598226	808857420:Calsyntenin-2 [Larimichthys crocea]	90.29	0		NA
SSCG00000003822	-2.30619	0.787417	0.00343552	0.05854	808859960:putative helicase Mov10l1 [Larimichthys crocea]	63.57	0	K13983	ENSDARG00000104777
SSCG00000008169	-2.2781	4.29273	1.91e-10	3.94e-08	734640578:PREDICTED: integral membrane protein GPR180 [Larimichthys crocea]	76.27	0		ENSDARG00000099851
SSCG00000010002	-2.27155	1.1885	8.12e-08	9.25e-06	930744952:PREDICTED: syntaxin-1A-like isoform X1 [Haplochromis burtoni]	94.98	0	K04560	ENSDARG00000058994
SSCG00000005391	-2.25779	0.127991	5.25e-06	0.000348294	551525828:PREDICTED: glutamate receptor ionotropic, delta-2-like, partial [Xiphophorus maculatus]	80.33	7e-127	K05207	NA
SSCG00000007973	-2.24121	5.73716	1.66e-24	8.13e-21	736248742:PREDICTED: A disintegrin and metalloproteinase with thrombospondin motifs 6, partial [Notothenia coriiceps]	87.27	0	K08621	NA
SSCG00000014011	-2.23761	2.52358	2.17e-06	0.000160582	NA	NA	NA		NA
SSCG00000008081	-2.20667	0.406559	3.02e-06	0.000216321	NA	NA	NA		NA
SSCG00000011393	-2.203	2.48916	0.000540191	0.015517	657568939:PREDICTED: anoctamin-5 isoform X4 [Stegastes partitus]	72.78	0	K19480	ENSDARG00000036147
SSCG00000012926	-2.20169	3.8323	3.57e-06	0.000250898	736170797:PREDICTED: von Willebrand factor D and EGF domain-containing protein-like isoform X1 [Notothenia coriiceps]	59.03	0		ENSDARG00000103750
SSCG00000015695	-2.19712	6.72719	1.1e-15	8.1e-13	736176803:PREDICTED: transforming growth factor beta-3 [Notothenia coriiceps]	82.47	0	K13377	NA
SSCG00000017584	-2.19329	4.49365	4.5e-11	1.09e-08	941817908:PREDICTED: basement membrane-specific heparan sulfate proteoglycan core protein, partial [Xiphophorus maculatus]	57.93	2e-134		NA
SSCG00000020824	-2.18993	1.84805	1.04e-07	1.16e-05	657576754:PREDICTED: cadherin-24 [Stegastes partitus]	85.18	0		NA
SSCG00000008655	-2.14521	1.60657	0.00105733	0.0254377	554827371:PREDICTED: hyaluronan synthase 1 [Haplochromis burtoni]	82.64	0	K00752	ENSDARG00000042983
SSCG00000011358	-2.13525	1.61271	5.34e-05	0.00242197	657576243:PREDICTED: SITS-binding protein-like [Stegastes partitus]	86.99	0		ENSDARG00000062059
SSCG00000017577	-2.11496	-0.0678477	5.5e-06	0.000363047	NA	NA	NA		NA
SSCG00000000969	-2.11192	4.30875	1.25e-17	2.11e-14	499045757:PREDICTED: ras-like protein family member 11A [Maylandia zebra]	92.77	2e-169	K07852	ENSDARG00000046013
SSCG00000006896	-2.10603	2.69294	0.00129417	0.029375	734615529:PREDICTED: G0/G1 switch protein 2-like [Larimichthys crocea]	48.61	4e-08		NA
SSCG00000008090	-2.10515	1.79844	1.09e-05	0.000642297	974107818:PREDICTED: CUGBP Elav-like family member 5 isoform X6 [Cyprinodon variegatus]	96.59	0	K13207	ENSDARG00000071375
SSCG00000013328	-2.1019	1.12478	0.00244602	0.0459028	348509657:PREDICTED: spondin-1 [Oreochromis niloticus]	90.42	0		NA
SSCG00000005982	-2.09967	3.5357	6.92e-07	6.11e-05	808880166:Polycystic kidney disease protein 1-like 2 [Larimichthys crocea]	64.92	0		NA
SSCG00000006817	-2.09561	3.05552	0.000472415	0.014004	657543743:PREDICTED: BMP/retinoic acid-inducible neural-specific protein 1 [Stegastes partitus]	97.47	0		ENSDARG00000078302
SSCG00000020741	-2.0763	0.46289	0.000355258	0.0110693	961973365:PREDICTED: cytoplasmic phosphatidylinositol transfer protein 1-like [Poecilia mexicana]	86.48	0		ENSDARG00000099260
SSCG00000000746	-2.06642	2.91391	1.93e-07	1.96e-05	548344796:PREDICTED: sodium- and chloride-dependent GABA transporter 3-like [Pundamilia nyererei]	62.18	2e-155	K05039	NA
SSCG00000018068	-2.03504	6.23347	7.36e-14	3.12e-11	768935290:PREDICTED: corticosteroid 11-beta-dehydrogenase isozyme 2-like [Takifugu rubripes]	76.29	4e-99	K00071	ENSDARG00000001975
SSCG00000004485	-2.03167	0.699508	0.000102407	0.00425618	808866641:Leucine-rich repeat transmembrane neuronal protein 4 [Larimichthys crocea]	79.74	0		ENSDARG00000080015
SSCG00000000663	-2.01739	5.33048	1.53e-11	4.47e-09	736198078:PREDICTED: microfibrillar-associated protein 2 [Notothenia coriiceps]	66.01	7e-58		ENSDARG00000059367
SSCG00000020127	-2.00912	1.07176	2.22e-06	0.000163291	47225264:unnamed protein product [Tetraodon nigroviridis]	86.01	0	K16362	ENSDARG00000102508
SSCG00000017627	-1.99483	1.52647	4.3e-05	0.00201715	657558069:PREDICTED: somatomedin-B and thrombospondin type-1 domain-containing protein-like isoform X2 [Stegastes partitus]	74.71	1e-34		NA
SSCG00000002979	-1.98111	5.13614	1.16e-11	3.46e-09	808881337:PR domain zinc finger protein 1 [Larimichthys crocea]	72.92	0		ENSDARG00000002445
SSCG00000001316	-1.96397	7.78313	1.24e-14	7.02e-12	734636383:PREDICTED: FYVE, RhoGEF and PH domain-containing protein 5-like [Larimichthys crocea]	75.77	0	K05724	NA
SSCG00000004088	-1.9638	3.08716	4.39e-07	4.09e-05	657551383:PREDICTED: sodium-dependent noradrenaline transporter [Stegastes partitus]	90.84	0	K05035	ENSDARG00000068372
SSCG00000003926	-1.96037	3.14918	1.93e-11	5.35e-09	657747498:PREDICTED: growth arrest-specific protein 1-like [Cynoglossus semilaevis]	75.2	3e-129	K06232	ENSDARG00000067825
SSCG00000001328	-1.95755	3.56112	5.16e-13	1.83e-10	432859473:PREDICTED: cadherin-4-like [Oryzias latipes]	91.44	0	K06797	NA
SSCG00000013402	-1.94774	7.19697	2.97e-15	1.81e-12	583969413:PREDICTED: retinal dehydrogenase 2-like [Neolamprologus brichardi]	67.22	0		ENSDARG00000053493
SSCG00000014937	-1.94259	1.87183	0.000119858	0.00474857	808877447:hypothetical protein EH28_21918 [Larimichthys crocea]	39.8	1e-07		NA
SSCG00000003787	-1.93868	2.68832	6.22e-09	8.94e-07	542208691:PREDICTED: phosphofurin acidic cluster sorting protein 2 isoform X2 [Oreochromis niloticus]	87.03	0		ENSDARG00000078185
SSCG00000011300	-1.93401	1.63027	3.18e-06	0.00022541	657747529:PREDICTED: thrombospondin type-1 domain-containing protein 4-like [Cynoglossus semilaevis]	86.4	1e-74		NA
SSCG00000019956	-1.92964	0.857002	0.00720815	0.0966132	808878924:Alpha-tectorin [Larimichthys crocea]	47.86	0		ENSDARG00000092778
SSCG00000018543	-1.91807	2.86221	2.8e-08	3.59e-06	734614215:PREDICTED: putative methyltransferase KIAA1456 homolog [Larimichthys crocea]	68.84	0		ENSDARG00000102636
SSCG00000010044	-1.91654	1.3974	7.52e-06	0.00047004	657526420:PREDICTED: uncharacterized protein C3orf67 homolog [Stegastes partitus]	50.63	0		ENSDARG00000026086
SSCG00000008904	-1.91549	7.94999	6.98e-16	5.91e-13	734646928:PREDICTED: A disintegrin and metalloproteinase with thrombospondin motifs 5 [Larimichthys crocea]	84.21	0	K08617	ENSDARG00000058252
SSCG00000019973	-1.90406	0.504762	0.00206462	0.0408983	736262521:PREDICTED: indian hedgehog B protein-like [Notothenia coriiceps]	80.23	0	K11989	ENSDARG00000058733
SSCG00000003495	-1.90112	1.33109	6.17e-07	5.54e-05	657591422:PREDICTED: proto-oncogene tyrosine-protein kinase Src-like [Stegastes partitus]	97.88	0	K05704	ENSDARG00000005941
SSCG00000008056	-1.89739	2.09148	2.08e-09	3.38e-07	657762882:PREDICTED: probable G-protein coupled receptor 153 [Cynoglossus semilaevis]	80.36	0	K08437	ENSDARG00000087601
SSCG00000015885	-1.88517	4.67588	0.00113332	0.0265693	657537092:PREDICTED: stimulated by retinoic acid gene 6 protein homolog [Stegastes partitus]	85.87	0		ENSDARG00000051874
SSCG00000010529	-1.8847	1.21576	0.000806025	0.0208732	734596937:PREDICTED: solute carrier family 2, facilitated glucose transporter member 5 [Larimichthys crocea]	86.22	0	K08143	ENSDARG00000077875
SSCG00000001475	-1.87833	2.4587	0.000175232	0.00628898	734649414:PREDICTED: retinoic acid receptor responder protein 3-like [Larimichthys crocea]	63.64	9e-75		ENSDARG00000094088
SSCG00000016350	-1.86204	4.12671	0.000107778	0.0043729	734632203:PREDICTED: collagen alpha-1(XI) chain-like isoform X2 [Larimichthys crocea]	78.8	0	K19721	NA
SSCG00000005673	-1.85752	0.944964	0.000152277	0.0057778	808886257:Leucine-rich repeat and immunoglobulin-like domain-containing nogo receptor-interacting protein 2 [Larimichthys crocea]	90.54	0		NA
SSCG00000017188	-1.85001	3.24151	2.2e-09	3.53e-07	962010758:PREDICTED: uncharacterized protein LOC106940555 [Poecilia latipinna]	54.48	2e-158	K19928	ENSDARG00000040081
SSCG00000013311	-1.84528	3.16224	0.000334766	0.0106379	808858300:CUB and sushi domain-containing protein 1 [Larimichthys crocea]	89.36	0	K17495	ENSDARG00000001559
SSCG00000008093	-1.83125	7.4838	9.82e-10	1.74e-07	734595390:PREDICTED: hydroxysteroid 11-beta-dehydrogenase 1-like protein [Larimichthys crocea]	76.41	2e-158		ENSDARG00000071377
SSCG00000003392	-1.8127	0.431836	0.00100954	0.0246377	734610528:PREDICTED: peptidyl-prolyl cis-trans isomerase FKBP8-like [Larimichthys crocea]	64.15	0	K09574	ENSDARG00000001976
SSCG00000008059	-1.81267	2.27997	0.000100674	0.00419557	808847744:Rho guanine nucleotide exchange factor 16 [Larimichthys crocea]	74.54	0		ENSDARG00000076414
SSCG00000009658	-1.81032	1.12741	0.000122404	0.00482437	542231170:PREDICTED: copine-9-like isoform X2 [Oreochromis niloticus]	96.71	0		NA
SSCG00000007725	-1.80928	5.37844	4.45e-09	6.66e-07	617356761:PREDICTED: solute carrier family 46 member 3-like [Poecilia formosa]	64.73	0	K14613	ENSDARG00000079933
SSCG00000000098	-1.79631	1.51759	5.52e-05	0.00248278	808863716:Beta,beta-carotene 9',10'-oxygenase [Larimichthys crocea]	81.74	0	K10252	ENSDARG00000027620
SSCG00000019912	-1.78947	0.0776931	0.000248017	0.00825982	808878434:Kinesin-like protein KIF26B [Larimichthys crocea]	70.29	0	K10404	NA
SSCG00000005759	-1.78909	3.00089	0.00669441	0.092157	551518861:PREDICTED: Kv channel-interacting protein 1 isoform X4 [Xiphophorus maculatus]	92.93	8e-137		NA
SSCG00000012622	-1.77671	5.65029	2.27e-14	1.12e-11	583977406:PREDICTED: formin-2-like [Neolamprologus brichardi]	56.89	0	K02184	ENSDARG00000023318
SSCG00000017622	-1.76962	2.31273	9.91e-05	0.00414285	657558066:PREDICTED: somatomedin-B and thrombospondin type-1 domain-containing protein-like isoform X1 [Stegastes partitus]	91.67	6e-54		ENSDARG00000058658
SSCG00000007860	-1.76521	1.09304	3.69e-07	3.47e-05	734598388:PREDICTED: protein phosphatase 1H-like [Larimichthys crocea]	84.63	0	K17503	NA
SSCG00000002436	-1.76164	3.96181	3.51e-07	3.34e-05	657562419:PREDICTED: protein FAM222A-like [Stegastes partitus]	57.46	3e-164		ENSDARG00000087585
SSCG00000007431	-1.73694	0.420793	0.000867174	0.0220818	734639080:PREDICTED: potassium voltage-gated channel subfamily E member 4 [Larimichthys crocea]	71.67	6e-72	K04898	ENSDARG00000068257
SSCG00000016888	-1.73171	4.63485	6.2e-13	2.15e-10	657555398:PREDICTED: nuclear receptor ROR-beta-like [Stegastes partitus]	88.4	0	K08533	ENSDARG00000017780
SSCG00000010253	-1.72567	0.197476	0.000271306	0.00894052	658899119:PREDICTED: LOW QUALITY PROTEIN: adenylate cyclase type 1-like [Poecilia reticulata]	84.16	0		ENSDARG00000088634
SSCG00000008084	-1.72536	4.7017	1.02e-11	3.1e-09	554844224:PREDICTED: cyclic AMP-responsive element-binding protein 3-like protein 3 isoform X2 [Haplochromis burtoni]	67.25	0	K09048	ENSDARG00000056226
SSCG00000005272	-1.71649	0.834957	0.0041781	0.0668857	584008909:PREDICTED: alcohol dehydrogenase 1-like isoform X1 [Neolamprologus brichardi]	74.6	0	K00121	ENSDARG00000091211
SSCG00000013728	-1.69807	0.830636	0.000151381	0.00577157	530307029:wingless-type MMTV integration site family member 4a [Paralichthys olivaceus]	97.16	0	K00408	ENSDARG00000071208
SSCG00000011516	-1.69566	3.27091	1.03e-05	0.000614049	657535447:PREDICTED: GDNF family receptor alpha-4-like [Stegastes partitus]	83.37	0	K19895	ENSDARG00000087704
SSCG00000017082	-1.68066	0.407976	0.000512542	0.0149187	734619689:PREDICTED: GRB2-associated and regulator of MAPK protein-like [Larimichthys crocea]	88.37	0		ENSDARG00000073933
SSCG00000012373	-1.67285	3.71628	1.29e-06	0.000106884	734608371:PREDICTED: thrombospondin type-1 domain-containing protein 4 [Larimichthys crocea]	66.46	0		NA
SSCG00000006984	-1.67166	0.227065	0.00216209	0.042118	808870259:Glutamate [NMDA] receptor subunit 3A [Larimichthys crocea]	83.15	0	K05214	NA
SSCG00000012495	-1.67064	1.57061	9.73e-07	8.29e-05	NA	NA	NA		NA
SSCG00000015086	-1.66953	7.78153	3.29e-07	3.18e-05	736156252:PREDICTED: signal-transducing adaptor protein 2-like [Notothenia coriiceps]	48.93	2e-120		NA
SSCG00000005219	-1.65625	1.1559	0.000500996	0.0147387	734612052:PREDICTED: sperm-associated antigen 6 [Larimichthys crocea]	82.97	0		ENSDARG00000020158
SSCG00000020832	-1.63714	0.943459	0.00016815	0.00612123	348540000:PREDICTED: cadherin-24 [Oreochromis niloticus]	69.66	0		NA
SSCG00000005263	-1.63586	3.681	5.17e-07	4.69e-05	410921702:PREDICTED: uricase-like [Takifugu rubripes]	79.8	0	K00365	ENSDARG00000007024
SSCG00000017075	-1.63158	3.14238	2.81e-05	0.00138522	734619717:PREDICTED: nesprin-2-like [Larimichthys crocea]	57.58	1e-117	K19346	NA
SSCG00000012567	-1.61694	0.342459	0.00582469	0.0836543	808867191:Immunoglobulin-like and fibronectin type III domain-containing protein 1 [Larimichthys crocea]	70.32	0		ENSDARG00000097613
SSCG00000005045	-1.61276	10.3833	1.04e-06	8.78e-05	928044788:PREDICTED: uncharacterized protein LOC106522710 [Austrofundulus limnaeus]	55.36	0		ENSDARG00000098949
SSCG00000011841	-1.60807	3.70855	0.000319626	0.0102421	734604143:PREDICTED: NADPH oxidase organizer 1-like [Larimichthys crocea]	55.82	3e-163	K17934	ENSDARG00000041294
SSCG00000007236	-1.56658	5.05026	0.000178058	0.00634561	657565499:PREDICTED: platelet-derived growth factor C [Stegastes partitus]	68.77	2e-174	K05450	ENSDARG00000077588
SSCG00000001556	-1.56382	3.3441	7.01e-06	0.000441954	734617004:PREDICTED: collagen alpha-1(XXVII) chain A-like [Larimichthys crocea]	69.07	0	K19721	ENSDARG00000101258
SSCG00000007324	-1.56111	4.86669	1.32e-06	0.000108448	499022020:PREDICTED: serine/threonine-protein kinase 32A [Maylandia zebra]	93.21	0	K08793	ENSDARG00000079499
SSCG00000001318	-1.53763	9.05205	1.97e-13	7.69e-11	317419030:Protein kinase C, delta [Dicentrarchus labrax]	79.53	0	K06068	ENSDARG00000009208
SSCG00000012918	-1.52424	2.34625	0.000238482	0.00801225	657560843:PREDICTED: SH3 domain-binding protein 4-A-like [Stegastes partitus]	77.19	0	K20066	NA
SSCG00000005927	-1.52085	5.51574	3.83e-12	1.24e-09	657540892:PREDICTED: myosin light chain kinase 2, skeletal/cardiac muscle-like isoform X1 [Stegastes partitus]	59.82	0	K00907	ENSDARG00000091260
SSCG00000006681	-1.51982	1.39428	0.000432778	0.0131236	NA	NA	NA		NA
SSCG00000009083	-1.51757	-0.0119964	0.000692089	0.0190549	736191402:PREDICTED: tomoregulin-2-like [Notothenia coriiceps]	85.11	3e-51		NA
SSCG00000016388	-1.51245	5.27196	1.75e-06	0.000136718	946809913:PREDICTED: SH3 domain-binding protein 2 [Myotis brandtii]	52	1e-114	K07984	ENSDARG00000021982
SSCG00000010175	-1.5097	3.17383	4.07e-06	0.000278095	734608746:PREDICTED: protein FAM69A-like [Larimichthys crocea]	86.59	0		ENSDARG00000062955
SSCG00000002752	-1.5042	4.5019	2.09e-11	5.62e-09	657556099:PREDICTED: breakpoint cluster region protein [Stegastes partitus]	74.83	0	K08878	NA
SSCG00000000466	-1.49487	0.556941	0.0012865	0.0293259	NA	NA	NA		NA
SSCG00000001178	-1.48959	7.13185	1.49e-13	5.97e-11	734610888:PREDICTED: LOW QUALITY PROTEIN: hemicentin-1 [Larimichthys crocea]	79.63	0	K17341	NA
SSCG00000020024	-1.48483	3.60639	8.13e-07	7.09e-05	657537493:PREDICTED: R-spondin-3-like [Stegastes partitus]	73.72	2e-168		ENSDARG00000070081
SSCG00000003914	-1.48475	6.29686	8.17e-12	2.54e-09	657557982:PREDICTED: insulin-like growth factor 1 receptor [Stegastes partitus]	82.83	0	K05087	NA
SSCG00000011724	-1.47687	3.79416	8.86e-08	1e-05	734613030:PREDICTED: transcription factor SOX-4-like [Larimichthys crocea]	82.67	0	K09268	ENSDARG00000004588
SSCG00000013309	-1.47667	0.435082	0.00592683	0.0844878	930726618:PREDICTED: uncharacterized protein LOC102297543 [Haplochromis burtoni]	72.09	0	K00698	ENSDARG00000094415
SSCG00000001683	-1.46863	5.5943	2.39e-06	0.000174534	657559461:PREDICTED: dedicator of cytokinesis protein 9-like isoform X2 [Stegastes partitus]	79.92	0		ENSDARG00000016311
SSCG00000002549	-1.46571	2.0666	0.00180662	0.0372384	317419387:G protein-activated inward rectifier potassium channel 1 [Dicentrarchus labrax]	85.47	0		ENSDARG00000059747
SSCG00000017583	-1.46097	7.32829	4.71e-11	1.12e-08	657528566:PREDICTED: basement membrane-specific heparan sulfate proteoglycan core protein isoform X7 [Stegastes partitus]	77.83	0	K06255	ENSDARG00000076564
SSCG00000008759	-1.46079	3.20804	4.3e-06	0.000290833	542221584:PREDICTED: receptor activity-modifying protein 1-like isoform X2 [Oreochromis niloticus]	57.72	6e-49		NA
SSCG00000000475	-1.45948	5.1787	0.000161406	0.00598226	808864316:Potassium voltage-gated channel subfamily H member 8 [Larimichthys crocea]	91.95	0	K04911	ENSDARG00000062640
SSCG00000017912	-1.45947	0.988623	0.00113929	0.026612	808873170:Solute carrier family 41 member 1 [Larimichthys crocea]	78.91	2e-123		NA
SSCG00000007787	-1.45792	4.4475	0.000186899	0.00656861	734611645:PREDICTED: neural cell adhesion molecule L1-like protein [Larimichthys crocea]	79.18	0	K06758	ENSDARG00000103109
SSCG00000018404	-1.44786	3.0097	6.78e-08	7.9e-06	283858738:type II iodothyronine deiodinase [Siganus guttatus]	67.44	4e-109	K17904	ENSDARG00000094857
SSCG00000012492	-1.42316	4.85139	1.15e-09	1.97e-07	808864772:RING finger protein 43, partial [Larimichthys crocea]	77.69	0	K15694	ENSDARG00000099935
SSCG00000005226	-1.41543	7.28622	0.000126268	0.00495107	974102871:PREDICTED: TSC22 domain family protein 3-like [Cyprinodon variegatus]	75	1e-62		NA
SSCG00000015093	-1.40979	3.88505	0.00107428	0.0256429	548354340:PREDICTED: chondroitin sulfate proteoglycan 4-like [Pundamilia nyererei]	67.14	0	K08115	ENSDARG00000076735
SSCG00000018953	-1.40336	3.00405	2.12e-05	0.00108216	432909914:PREDICTED: hepatic leukemia factor-like [Oryzias latipes]	71.79	5e-93		NA
SSCG00000003037	-1.39561	3.03632	0.00603552	0.085637	657591990:PREDICTED: procollagen-lysine,2-oxoglutarate 5-dioxygenase 2 isoform X2 [Stegastes partitus]	78.64	0	K13645	ENSDARG00000011821
SSCG00000003993	-1.39103	0.70565	0.00211187	0.0416208	551517599:PREDICTED: GDNF family receptor alpha-4, partial [Xiphophorus maculatus]	70.23	0	K19895	NA
SSCG00000010556	-1.36899	7.69732	3.86e-10	7.28e-08	808867266:Tripartite motif-containing protein 7 [Larimichthys crocea]	57.14	0	K10652	ENSDARG00000079884
SSCG00000008990	-1.36771	3.21378	1.17e-06	9.78e-05	583999212:PREDICTED: junctophilin-1-like [Neolamprologus brichardi]	88.9	0	K19530	NA
SSCG00000000460	-1.36552	4.25608	0.000117987	0.0046866	973139402:PREDICTED: cytoplasmic dynein 1 intermediate chain 1 isoform X6 [Lepisosteus oculatus]	76.38	0	K10415	NA
SSCG00000011305	-1.36124	0.441703	0.00197849	0.0400237	657547723:PREDICTED: cell adhesion molecule 1-like [Stegastes partitus]	91.49	1e-19		NA
SSCG00000002520	-1.35612	7.35371	8.03e-05	0.00343952	317419397:Plasma retinol-binding protein 1 [Dicentrarchus labrax]	64.34	1e-103	K18271	ENSDARG00000101199
SSCG00000011125	-1.35083	3.6642	3.66e-08	4.5e-06	928032475:PREDICTED: zinc finger transcription factor Trps1-like [Austrofundulus limnaeus]	66.87	0		ENSDARG00000104082
SSCG00000008274	-1.34206	4.92676	2.83e-05	0.00139313	808884481:Homeobox protein Mohawk [Larimichthys crocea]	67	3e-169		NA
SSCG00000001332	-1.33986	-0.180691	0.00569204	0.0825291	NA	NA	NA		NA
SSCG00000012648	-1.33664	1.21737	0.00700947	0.0949515	317420122:Probable G-protein coupled receptor 158 [Dicentrarchus labrax]	66.72	0		NA
SSCG00000019547	-1.33662	0.911131	0.00534176	0.0793637	NA	NA	NA		NA
SSCG00000007194	-1.33125	1.67782	0.00290934	0.0520236	928053042:PREDICTED: adenosine deaminase domain-containing protein 1 isoform X2 [Austrofundulus limnaeus]	63.78	0		ENSDARG00000089181
SSCG00000013551	-1.32882	7.91281	1.76e-11	5.06e-09	961876662:PREDICTED: E3 ubiquitin-protein ligase MARCH7 isoform X2 [Poecilia latipinna]	35.75	2e-72	K10662	ENSDARG00000096375
SSCG00000020343	-1.32195	1.77378	0.00720086	0.0966004	657549628:PREDICTED: A disintegrin and metalloproteinase with thrombospondin motifs 18 isoform X1 [Stegastes partitus]	79.16	0	K08632	NA
SSCG00000019775	-1.31947	4.81105	6.86e-06	0.000434425	657553417:PREDICTED: GREB1-like protein [Stegastes partitus]	82.27	0		ENSDARG00000039196
SSCG00000008645	-1.31897	5.40685	0.000130656	0.00509693	734619315:PREDICTED: amyloid-like protein 1 isoform X2 [Larimichthys crocea]	83.72	0	K08117	ENSDARG00000098368
SSCG00000015129	-1.31607	7.17231	3.21e-10	6.35e-08	317418980:Tumor protein p53-inducible nuclear protein 2 [Dicentrarchus labrax]	44.52	8e-28		NA
SSCG00000020388	-1.31197	4.89115	0.00128622	0.0293259	37931763:matrix Gla protein [Halobatrachus didactylus]	64.1	2e-43	K19481	ENSDARG00000086189
SSCG00000016390	-1.30974	7.67251	0.000501238	0.0147387	298714403:Mannuronan C-5-epimerase C-terminal fragment [Ectocarpus siliculosus]	45.54	1e-08		NA
SSCG00000017775	-1.30174	9.52628	1.67e-08	2.18e-06	734599894:PREDICTED: thrombospondin-2 isoform X1 [Larimichthys crocea]	90.92	0	K04659	NA
SSCG00000013736	-1.3012	3.83543	2.13e-05	0.00108216	348510365:PREDICTED: carbohydrate sulfotransferase 11-like [Oreochromis niloticus]	90.03	0		ENSDARG00000004018
SSCG00000007424	-1.29387	0.305339	0.00521375	0.078273	NA	NA	NA		NA
SSCG00000012058	-1.29318	6.42094	5.95e-09	8.73e-07	734641349:PREDICTED: ADAMTS-like protein 5 [Larimichthys crocea]	81.51	0		ENSDARG00000052118
SSCG00000004188	-1.28804	5.25294	1.11e-07	1.21e-05	734615585:PREDICTED: tyrosine-protein kinase ITK/TSK isoform X1 [Larimichthys crocea]	69.43	0	K07363	NA
SSCG00000012442	-1.27468	3.50942	2.94e-07	2.85e-05	354832270:enhancer factor 2a variant 3, partial [Brienomyrus brachyistius]	82.56	6e-43		NA
SSCG00000014379	-1.26968	1.34341	0.00334401	0.0573747	NA	NA	NA		NA
SSCG00000012443	-1.26866	6.1838	3.02e-11	7.94e-09	808863753:Myocyte-specific enhancer factor 2C [Larimichthys crocea]	88.32	0	K04454	ENSDARG00000009418
SSCG00000006151	-1.25947	6.07105	8.93e-07	7.65e-05	765159033:PREDICTED: ras-related and estrogen-regulated growth inhibitor [Oryzias latipes]	91.47	1e-137	K07855	NA
SSCG00000018538	-1.25938	2.47355	0.00163752	0.034787	657745429:PREDICTED: Down syndrome cell adhesion molecule-like protein 1 [Cynoglossus semilaevis]	80.77	0	K06768	NA
SSCG00000015876	-1.25617	1.84095	0.00187657	0.0383177	734646872:PREDICTED: probable G-protein coupled receptor 34 [Larimichthys crocea]	72.65	0	K08383	NA
SSCG00000007348	-1.25336	5.15072	9.03e-08	1.01e-05	548408145:PREDICTED: nuclear receptor-interacting protein 1 [Pundamilia nyererei]	71.52	0	K17965	ENSDARG00000068894
SSCG00000006897	-1.24853	6.27055	1.67e-09	2.79e-07	657527012:PREDICTED: calcium/calmodulin-dependent protein kinase type 1D-like isoform X2 [Stegastes partitus]	79.73	0	K08794	NA
SSCG00000014378	-1.24627	3.90221	0.000594743	0.0168617	583970962:PREDICTED: muscarinic acetylcholine receptor M2-like [Neolamprologus brichardi]	88.05	0	K04130	NA
SSCG00000004519	-1.24484	0.65667	0.000727084	0.019594	NA	NA	NA		NA
SSCG00000014728	-1.24313	6.27783	4.45e-09	6.66e-07	808886338:Guanylate cyclase soluble subunit beta-1 [Larimichthys crocea]	88.23	0	K12319	ENSDARG00000013787
SSCG00000002754	-1.24105	6.37924	3.74e-10	7.13e-08	657556099:PREDICTED: breakpoint cluster region protein [Stegastes partitus]	90.73	0	K08878	ENSDARG00000079286
SSCG00000007340	-1.24104	6.78236	0.000127638	0.00499195	657586772:PREDICTED: alkaline ceramidase 3 [Stegastes partitus]	86.14	6e-164	K04711	ENSDARG00000093366
SSCG00000016465	-1.24102	1.75827	0.000714835	0.0195052	808859115:Alpha-N-acetylgalactosaminide alpha-2,6-sialyltransferase 5 [Larimichthys crocea]	88.14	4e-164	K03375	ENSDARG00000039220
SSCG00000002229	-1.23994	2.53817	0.00052837	0.0152927	657543423:PREDICTED: ubiquitin carboxyl-terminal hydrolase 28 isoform X3 [Stegastes partitus]	67.31	0	K11849	ENSDARG00000008880
SSCG00000001629	-1.23867	7.13306	1.24e-07	1.33e-05	657592679:PREDICTED: UHRF1-binding protein 1 [Stegastes partitus]	96.83	0		NA
SSCG00000007876	-1.23094	6.88131	5.3e-08	6.36e-06	657527787:PREDICTED: ADM2-like [Stegastes partitus]	60.82	2e-53		ENSDARG00000045708
SSCG00000013584	-1.2282	5.56751	3.39e-10	6.62e-08	734613042:PREDICTED: CD151 antigen-like isoform X1 [Larimichthys crocea]	84.58	3e-154	K06537	ENSDARG00000068629
SSCG00000012597	-1.22366	4.09361	1.79e-06	0.000138299	808868861:Guanine nucleotide exchange factor DBS [Larimichthys crocea]	86.45	0		ENSDARG00000075859
SSCG00000001098	-1.21766	6.95918	8.59e-07	7.4e-05	657585167:PREDICTED: MKL/myocardin-like protein 2 isoform X2 [Stegastes partitus]	76.81	0		ENSDARG00000088307
SSCG00000014091	-1.21648	6.02186	1.89e-07	1.94e-05	657597601:PREDICTED: protein FAN [Stegastes partitus]	83	0	K18953	ENSDARG00000051920
SSCG00000020758	-1.21479	0.380143	0.00323472	0.0559402	930739177:PREDICTED: leucine-rich repeat-containing protein 48 isoform X3 [Haplochromis burtoni]	50	2e-146		ENSDARG00000041300
SSCG00000005081	-1.21468	10.7609	0.000948025	0.0233984	657559780:PREDICTED: pentraxin-related protein PTX3 [Stegastes partitus]	76.71	0		ENSDARG00000068275
SSCG00000017805	-1.21282	5.34745	6.22e-06	0.000402037	736153187:PREDICTED: vitrin isoform X1 [Notothenia coriiceps]	79.59	0		ENSDARG00000063631
SSCG00000016507	-1.20691	2.20097	0.000342066	0.0107658	908442755:PREDICTED: BAI1-associated protein 3 [Oreochromis niloticus]	77.71	0	K15621	ENSDARG00000079264
SSCG00000008165	-1.20343	4.94401	0.000170467	0.0061469	734640572:PREDICTED: dTDP-D-glucose 4,6-dehydratase isoform X1 [Larimichthys crocea]	74.36	1e-106	K01710	ENSDARG00000099551
SSCG00000018251	-1.19629	5.50678	8.3e-06	0.00050924	657544629:PREDICTED: zinc finger protein 503 [Stegastes partitus]	84.77	0		ENSDARG00000018492
SSCG00000019240	-1.19029	4.13428	0.00491158	0.0749964	831542218:PREDICTED: transmembrane protein 182-like [Fundulus heteroclitus]	47.89	4e-71		NA
SSCG00000002094	-1.19023	0.27233	0.00139173	0.0311688	808878654:Secretogranin-2 [Larimichthys crocea]	66.98	0		ENSDARG00000038574
SSCG00000017133	-1.18984	0.535225	0.00288615	0.051852	498938722:PREDICTED: failed axon connections homolog isoform X1 [Maylandia zebra]	87.02	0		ENSDARG00000078981
SSCG00000008104	-1.18232	4.25579	0.00205026	0.0407726	734603801:PREDICTED: protein Dos-like [Larimichthys crocea]	72.87	0		ENSDARG00000071325
SSCG000000044284	-1.1794	7.70292	1.25e-05	0.00071488	930773531:PREDICTED: TRPM8 channel-associated factor homolog [Haplochromis burtoni]	66.35	0		ENSDARG00000098171
SSCG00000017074	-1.17724	6.57504	0.000501501	0.0147387	808873867:Nesprin-2 [Larimichthys crocea]	59.8	0	K19346	ENSDARG00000030107
SSCG00000011480	-1.17206	5.36132	0.000311649	0.0100498	657589854:PREDICTED: beta,beta-carotene 9',10'-oxygenase-like [Stegastes partitus]	77.15	0	K10252	ENSDARG00000055722
SSCG00000000743	-1.17165	5.97819	3.6e-05	0.00170879	642122855:unnamed protein product [Oncorhynchus mykiss]	88.46	3e-40		NA
SSCG00000005203	-1.16967	3.50203	0.000969395	0.023772	734612079:PREDICTED: contactin-associated protein-like 2 [Larimichthys crocea]	85.09	0		NA
SSCG00000017589	-1.16919	0.68346	0.000907977	0.0228161	808884803:Kinesin-like protein KIF3B [Larimichthys crocea]	76.75	0	K20196	NA
SSCG00000003465	-1.16759	2.74847	0.00152107	0.0330496	742183726:PREDICTED: carnitine O-palmitoyltransferase 1, muscle isoform isoform X1 [Esox lucius]	70.01	0		NA
SSCG00000001327	-1.16489	7.15276	1.88e-09	3.08e-07	657546268:PREDICTED: leucine-rich repeats and immunoglobulin-like domains protein 1 [Stegastes partitus]	79.7	0		ENSDARG00000079363
SSCG00000000662	-1.16462	6.78339	1.79e-09	2.97e-07	808870632:NUAK family SNF1-like kinase 2 [Larimichthys crocea]	87.41	2e-172	K08800	ENSDARG00000063661
SSCG00000007078	-1.16054	4.90021	0.00169454	0.0356508	657749555:PREDICTED: neuronal cell adhesion molecule-like [Cynoglossus semilaevis]	76.17	0	K06756	NA
SSCG00000000528	-1.15873	5.71615	2.15e-06	0.000160455	657596098:PREDICTED: transmembrane protein 150A-like [Stegastes partitus]	56.73	7e-87		ENSDARG00000057440
SSCG00000006240	-1.15682	5.05392	5.1e-07	4.66e-05	583990814:PREDICTED: GTPase IMAP family member 4-like [Neolamprologus brichardi]	54.24	3e-85		NA
SSCG00000011121	-1.14633	4.00489	1.53e-07	1.6e-05	768957059:PREDICTED: zinc finger transcription factor Trps1 isoform X2 [Takifugu rubripes]	65.69	5e-171		NA
SSCG00000019370	-1.14337	2.62053	0.00286341	0.051565	348519363:PREDICTED: tyrosine-protein phosphatase non-receptor type 5 [Oreochromis niloticus]	92.02	2e-172	K18018	ENSDARG00000074866
SSCG00000012784	-1.13928	6.12444	6.87e-05	0.00300408	974064692:PREDICTED: secretagogin-like [Cyprinodon variegatus]	88.57	1e-132		ENSDARG00000058732
SSCG00000005406	-1.13859	1.28456	0.00714996	0.0962006	498970460:PREDICTED: ras and EF-hand domain-containing protein [Maylandia zebra]	65.58	0	K17199	ENSDARG00000076250
SSCG00000013332	-1.13734	1.13876	0.00316917	0.055119	974050340:PREDICTED: synaptotagmin-9-like [Cyprinodon variegatus]	90.25	0	K19909	NA
SSCG00000001114	-1.13543	4.58147	1.12e-08	1.53e-06	808873669:Homeobox protein MSH-D [Larimichthys crocea]	63.8	3e-98	K09341	NA
SSCG00000000865	-1.13366	4.73799	1.85e-05	0.000968424	657574868:PREDICTED: A disintegrin and metalloproteinase with thrombospondin motifs 9 [Stegastes partitus]	82.77	0	K08624	ENSDARG00000077778
SSCG00000016137	-1.13357	5.78583	1.88e-07	1.93e-05	808866113:Villin-1 [Larimichthys crocea]	73.15	0	K05761	ENSDARG00000001909
SSCG00000000197	-1.13148	6.09258	3.19e-09	4.97e-07	742083128:PREDICTED: glutaminyl-peptide cyclotransferase-like protein [Esox lucius]	67.26	9e-179	K00683	ENSDARG00000061691
SSCG00000007821	-1.13085	3.16455	5.93e-06	0.000385012	657574617:PREDICTED: cadherin EGF LAG seven-pass G-type receptor 1 [Stegastes partitus]	87.61	0	K04600	NA
SSCG00000019552	-1.12588	1.39235	0.00500633	0.0756804	657537186:PREDICTED: SKI family transcriptional corepressor 1 homolog-B-like, partial [Stegastes partitus]	82.53	0		NA
SSCG000000179591	-1.12268	4.0146	0.000804818	0.0208732	410895751:PREDICTED: cytochrome c oxidase subunit 6B1 [Takifugu rubripes]	89.53	3e-53	K02267	ENSDARG00000045230
SSCG00000007447	-1.1113	3.89313	0.00493616	0.075049	657536371:PREDICTED: EMI domain-containing protein 1 isoform X2 [Stegastes partitus]	74.64	9e-62		ENSDARG00000076119
SSCG00000016891	-1.11129	3.14763	0.000407078	0.0124682	734603147:PREDICTED: zinc finger protein GLIS3-like [Larimichthys crocea]	60.89	8e-179	K09232	NA
SSCG00000005729	-1.11017	4.49908	3.7e-06	0.00025901	657796505:PREDICTED: cardiotrophin-like cytokine factor 1 [Cynoglossus semilaevis]	58.95	2e-149	K05421	ENSDARG00000076140
SSCG00000015608	-1.10402	3.94914	0.00159876	0.0342017	734609805:PREDICTED: ankyrin repeat and SOCS box protein 2-like [Larimichthys crocea]	70.22	0	K10324	NA
SSCG00000002936	-1.10122	6.98822	6.23e-08	7.37e-06	657566270:PREDICTED: laminin subunit beta-2-like [Stegastes partitus]	75.23	0		NA
SSCG00000010089	-1.09331	2.97763	0.000358242	0.0111288	928020441:PREDICTED: aflatoxin B1 aldehyde reductase member 4-like [Austrofundulus limnaeus]	69.78	3e-59	K15303	NA
SSCG00000018966	-1.09275	0.78477	0.00379798	0.062968	542234647:PREDICTED: protein kinase C alpha type isoform X1 [Oreochromis niloticus]	73.9	0	K19663	ENSDARG00000004561
SSCG00000013646	-1.09131	5.5389	2.53e-05	0.00126391	808878054:Neurabin-2 [Larimichthys crocea]	68.64	0	K17551	ENSDARG00000079366
SSCG00000010742	-1.08881	1.15094	0.000730763	0.0196238	657533759:PREDICTED: immunoglobulin superfamily member 3-like [Stegastes partitus]	85.99	0	K06522	ENSDARG00000077002
SSCG00000005189	-1.08683	3.54953	8.49e-05	0.00361842	657579148:PREDICTED: solute carrier family 35 member E2B [Stegastes partitus]	79.29	2e-71	K15284	NA
SSCG00000012503	-1.08196	3.61647	0.00217033	0.0422245	NA	NA	NA		NA
SSCG00000014882	-1.08132	4.1786	0.00150177	0.0328645	734633419:PREDICTED: E3 ubiquitin-protein ligase TRIM71 [Larimichthys crocea]	87.44	0	K12035	ENSDARG00000075593
SSCG00000003154	-1.07674	7.63235	7.52e-08	8.62e-06	908522699:PREDICTED: alpha-(1,3)-fucosyltransferase 9-like [Oreochromis niloticus]	84.68	0	K15538	ENSDARG00000016460
SSCG00000020156	-1.07601	5.34868	2.24e-05	0.00112934	657529072:PREDICTED: sodium bicarbonate transporter-like protein 11 [Stegastes partitus]	85.41	0	K13862	ENSDARG00000075532
SSCG00000008822	-1.07047	6.01668	1.79e-05	0.000941383	734600660:PREDICTED: tsukushin isoform X2 [Larimichthys crocea]	75.67	2e-176	K08130	ENSDARG00000040815
SSCG00000005590	-1.06812	0.918637	0.00262019	0.047978	657592035:PREDICTED: zinc finger protein ZFPM1, partial [Stegastes partitus]	75.06	0	K17441	ENSDARG00000041572
SSCG00000008160	-1.06744	1.9378	0.00300301	0.0533786	657579443:PREDICTED: voltage-dependent R-type calcium channel subunit alpha-1E-like [Stegastes partitus]	83.4	0	K04852	ENSDARG00000062346
SSCG00000009632	-1.06667	5.29103	9.49e-06	0.000572288	657557547:PREDICTED: monoglyceride lipase isoform X1 [Stegastes partitus]	79.48	2e-179	K01054	ENSDARG00000036820
SSCG00000008660	-1.06644	2.9741	0.00260595	0.0478939	734634679:PREDICTED: intermediate conductance calcium-activated potassium channel protein 4 [Larimichthys crocea]	83.77	0	K04945	ENSDARG00000086091
SSCG00000016113	-1.06308	4.21795	0.00332157	0.0571184	NA	NA	NA		NA
SSCG00000010504	-1.06175	6.08717	3.52e-07	3.34e-05	808869129:Centrosomal protein [Larimichthys crocea]	70.81	0	K16458	ENSDARG00000060361
SSCG00000005233	-1.05662	3.95157	0.00145506	0.0322036	657565023:PREDICTED: uncharacterized protein C2orf72 homolog [Stegastes partitus]	42.52	5e-65		NA
SSCG00000019326	-1.05464	7.40965	2.13e-05	0.00108216	808878079:Redox-regulatory protein FAM213A [Larimichthys crocea]	70.74	2e-91		NA
SSCG00000019923	-1.05423	3.34396	0.00349339	0.0590739	657589173:PREDICTED: frizzled-3-like [Stegastes partitus]	85.42	0	K02329	ENSDARG00000058692
SSCG00000011029	-1.0501	8.23041	0.000751768	0.019951	NA	NA	NA		NA
SSCG00000001101	-1.04955	4.40331	2.08e-06	0.000157338	941808357:PREDICTED: LOW QUALITY PROTEIN: sorting nexin-29 [Xiphophorus maculatus]	78.32	0	K17935	ENSDARG00000077317
SSCG00000001193	-1.04327	3.88374	0.000157336	0.00591096	584025157:PREDICTED: cyclic AMP-responsive element-binding protein 3-like protein 1-like [Neolamprologus brichardi]	79.72	0	K09048	ENSDARG00000015793
SSCG00000002523	-1.04134	6.07774	0.000406609	0.0124682	734634969:PREDICTED: centrosomal protein of 55 kDa-like [Larimichthys crocea]	66.67	0	K16456	ENSDARG00000102349
SSCG00000006955	-1.03938	1.44372	0.0031119	0.0542466	NA	NA	NA		NA
SSCG00000012381	-1.03861	0.848614	0.00422686	0.0672989	657597827:PREDICTED: WD repeat-containing and planar cell polarity effector protein fritz homolog, partial [Stegastes partitus]	60	2e-05		NA
SSCG00000015389	-1.03822	3.62105	0.00535305	0.0794261	657582724:PREDICTED: zinc finger protein 652 [Stegastes partitus]	74.85	0		ENSDARG00000062302
SSCG00000019335	-1.03748	4.20408	4.16e-06	0.000283347	317419641:Ankyrin-3 [Dicentrarchus labrax]	78.33	0	K10380	NA
SSCG00000019655	-1.0369	6.78836	1.28e-05	0.000727451	657583737:PREDICTED: alpha-1,6-mannosylglycoprotein 6-beta-N-acetylglucosaminyltransferase A-like [Stegastes partitus]	92.63	0	K00744	ENSDARG00000071506
SSCG00000004758	-1.03479	6.60572	1.73e-10	3.62e-08	657523138:PREDICTED: inactive tyrosine-protein kinase 7 [Stegastes partitus]	81.91	0	K05127	ENSDARG00000011863
SSCG00000020014	-1.02976	5.23804	0.000735602	0.01965	923879488:PREDICTED: myelin-associated glycoprotein-like isoform X2 [Pundamilia nyererei]	47.92	2e-178	K06467	ENSDARG00000020812
SSCG00000008168	-1.0292	7.18162	1.06e-05	0.000627063	734633933:PREDICTED: LOW QUALITY PROTEIN: trifunctional purine biosynthetic protein adenosine-3-like [Larimichthys crocea]	80.55	0	K11787	ENSDARG00000101089
SSCG00000007261	-1.02857	4.72905	6.25e-07	5.55e-05	317419002:Bone morphogenetic protein 7b [Dicentrarchus labrax]	80.47	0	K16621	NA
SSCG00000012379	-1.02661	3.88655	5.12e-06	0.000341002	657592636:PREDICTED: WD repeat-containing and planar cell polarity effector protein fritz homolog, partial [Stegastes partitus]	66.49	0		ENSDARG00000074590
SSCG00000000884	-1.02417	4.66691	0.000272622	0.00894257	808884680:hypothetical protein EH28_18963 [Larimichthys crocea]	47	9e-41		ENSDARG00000098181
SSCG00000017120	-1.02305	3.37626	0.0067784	0.0929774	734629236:PREDICTED: protein FAM46A-like [Larimichthys crocea]	95.01	0		ENSDARG00000037183
SSCG00000002597	-1.02305	3.28133	0.000792747	0.0205993	734595688:PREDICTED: delta-sarcoglycan [Larimichthys crocea]	95.9	0	K12563	ENSDARG00000098573
SSCG00000001243	-1.0187	1.46927	0.00232707	0.0443205	658908256:PREDICTED: semaphorin-5A [Poecilia reticulata]	74.17	5e-40		NA
SSCG00000012568	-1.01747	3.83063	8.78e-05	0.00372857	908454232:PREDICTED: neuron navigator 1-like [Oreochromis niloticus]	80.48	0	K16776	ENSDARG00000058771
SSCG00000011493	-1.01738	7.84364	0.000108848	0.00440386	736202684:PREDICTED: A disintegrin and metalloproteinase with thrombospondin motifs 15-like [Notothenia coriiceps]	74.23	0	K08629	ENSDARG00000033544
SSCG00000015048	-1.01598	3.62169	0.000919956	0.0230034	554855514:PREDICTED: cell adhesion molecule 1-like isoform X3 [Haplochromis burtoni]	73.82	2e-141		NA
SSCG00000009502	-1.01096	1.32179	0.00555945	0.0811939	734640608:PREDICTED: neuronal membrane glycoprotein M6-b-like [Larimichthys crocea]	96.23	0		ENSDARG00000005739
SSCG00000000775	-1.00697	5.69154	0.000304351	0.00983532	528491537:PREDICTED: talin-1 isoform X1 [Danio rerio]	82.88	0		NA
SSCG00000003828	-1.00612	3.06884	0.00151434	0.0329975	657750155:PREDICTED: uncharacterized protein KIAA1644 homolog [Cynoglossus semilaevis]	91.43	9e-42		ENSDARG00000067710
SSCG00000003113	-1.00457	4.80947	1.51e-06	0.000120531	554881106:PREDICTED: zinc finger protein 513-like isoform X2 [Haplochromis burtoni]	57.76	0		ENSDARG00000101203
SSCG00000017938	-1.00443	4.43362	8.53e-07	7.4e-05	317418742:LAG1 longevity assurance homolog 5 [Dicentrarchus labrax]	57.62	5e-143		NA
SSCG00000015050	-1.00185	2.64065	0.00492237	0.0750059	928038437:PREDICTED: zinc finger and BTB domain-containing protein 16-like isoform X2 [Austrofundulus limnaeus]	79.28	0	K10055	NA
SSCG00000011055	-1.00047	2.47678	0.000651226	0.0181262	808876423:Zinc finger and BTB domain-containing protein 12 [Larimichthys crocea]	64.63	0	K10499	ENSDARG00000070658
SSCG00000005264	-0.999548	3.37833	0.00253309	0.0470627	657581669:PREDICTED: tubulin polyglutamylase TTLL7 [Stegastes partitus]	78.53	0	K16583	ENSDARG00000062973
SSCG00000007692	-0.994614	3.57506	0.000273861	0.00895926	657552617:PREDICTED: vacuolar protein sorting-associated protein 37D-like [Stegastes partitus]	67.83	8e-142	K12185	ENSDARG00000097055
SSCG00000014693	-0.994276	5.20074	3.44e-05	0.00166121	657533669:PREDICTED: beta-galactoside alpha-2,6-sialyltransferase 2 [Stegastes partitus]	60.03	0	K00779	ENSDARG00000039335
SSCG00000020482	-0.991495	0.88599	0.00625439	0.0876017	NA	NA	NA		NA
SSCG000000052102	-0.990358	4.65402	0.000789804	0.0205578	657595237:PREDICTED: alanine aminotransferase 1 [Stegastes partitus]	89.39	0	K00814	ENSDARG00000055642
SSCG00000013664	-0.990059	3.92695	0.00566491	0.0823707	657590620:PREDICTED: alpha-sarcoglycan-like [Stegastes partitus]	77.72	0	K12565	ENSDARG00000074156
SSCG00000009162	-0.981309	4.68716	3.83e-06	0.000267074	657528005:PREDICTED: ras association domain-containing protein 9 [Stegastes partitus]	62.36	0	K09856	ENSDARG00000074721
SSCG00000003348	-0.978377	3.07835	0.00096245	0.0236778	734615511:PREDICTED: zinc finger protein 217 [Larimichthys crocea]	59.9	0		ENSDARG00000088123
SSCG00000000761	-0.977553	3.88248	0.000232925	0.00789512	928070801:PREDICTED: potassium voltage-gated channel subfamily KQT member 5 isoform X1 [Austrofundulus limnaeus]	68.34	0	K04930	NA
SSCG00000003015	-0.972931	1.01791	0.00602268	0.0855344	NA	NA	NA		NA
SSCG00000008128	-0.97132	7.68295	0.000138488	0.00536131	768947562:PREDICTED: hematopoietic SH2 domain-containing protein homolog [Takifugu rubripes]	38.03	2e-43		ENSDARG00000042908
SSCG00000007765	-0.970416	5.81653	0.00198118	0.040025	734611163:PREDICTED: class E basic helix-loop-helix protein 40 [Larimichthys crocea]	74.88	0	K03729	ENSDARG00000004060
SSCG00000008730	-0.968682	6.40901	3.34e-08	4.14e-06	808887451:Prickle-like protein 3 [Larimichthys crocea]	66.71	0		ENSDARG00000073996
SSCG00000013268	-0.966293	2.97459	0.00346573	0.0587364	657537450:PREDICTED: lysyl oxidase homolog 2 [Stegastes partitus]	80.65	3e-98		NA
SSCG00000008074	-0.96336	3.24952	0.000550415	0.015781	734622960:PREDICTED: inactive polyglycylase TTLL10 isoform X2 [Larimichthys crocea]	64.22	0		ENSDARG00000090472
SSCG00000001171	-0.962626	5.1916	1e-05	0.000598001	734620114:PREDICTED: SH3-containing GRB2-like protein 3-interacting protein 1 isoform X7 [Larimichthys crocea]	67.49	0	K20065	ENSDARG00000097897
SSCG00000013177	-0.962354	3.09286	0.000964172	0.023682	808869555:Peroxisomal bifunctional enzyme [Larimichthys crocea]	78.86	0	K07514	ENSDARG00000070029
SSCG00000016956	-0.959097	5.0117	2.29e-06	0.000168233	939293586:PREDICTED: T-lymphoma invasion and metastasis-inducing protein 2 isoform X2 [Maylandia zebra]	74.97	0	K16847	ENSDARG00000098233
SSCG00000003290	-0.958593	5.51069	1.28e-05	0.000727451	734595754:PREDICTED: neuropathy target esterase isoform X1 [Larimichthys crocea]	92.27	0	K14676	NA
SSCG00000011670	-0.953602	3.60452	0.00396929	0.0646434	657524546:PREDICTED: plexin-A2 [Stegastes partitus]	90.21	0	K06820	ENSDARG00000019328
SSCG00000002297	-0.951687	4.86754	0.000350773	0.0109638	499045568:PREDICTED: neuronal PAS domain-containing protein 2-like isoform X1 [Maylandia zebra]	85.1	0	K09026	NA
SSCG00000014111	-0.951057	5.95171	9.85e-06	0.000591285	808864879:Collagen alpha-1(XI) chain [Larimichthys crocea]	81.37	0	K19721	NA
SSCG00000019828	-0.948842	5.53443	2.15e-05	0.00108781	542169773:PREDICTED: DNA repair protein complementing XP-G cells isoform X1 [Oreochromis niloticus]	53.05	0	K10846	ENSDARG00000023678
SSCG00000013903	-0.948588	7.0254	2.41e-06	0.000174973	657580575:PREDICTED: dual specificity tyrosine-phosphorylation-regulated kinase 3 [Stegastes partitus]	86.21	0	K18669	ENSDARG00000094646
SSCG00000017205	-0.946326	8.54291	4.55e-08	5.5e-06	348517381:PREDICTED: aldehyde dehydrogenase, mitochondrial [Oreochromis niloticus]	88.42	0	K00128	ENSDARG00000028087
SSCG00000013704	-0.942655	3.57312	0.00464292	0.0721901	835987033:PREDICTED: myocardin isoform X5 [Maylandia zebra]	70.11	0		ENSDARG00000098836
SSCG00000012110	-0.94175	8.34191	2.88e-06	0.000206893	734598873:PREDICTED: dystroglycan [Larimichthys crocea]	82.33	0	K06265	ENSDARG00000016153
SSCG00000011332	-0.941628	6.94423	7.23e-05	0.00312961	808864212:ETS-like factor [Larimichthys crocea]	72.2	5e-119	K17102	ENSDARG00000052115
SSCG00000009469	-0.940052	6.67069	2.79e-07	2.74e-05	542209486:PREDICTED: DNA (cytosine-5)-methyltransferase 3B-like [Oreochromis niloticus]	71.81	0	K17399	ENSDARG00000057863
SSCG00000000079	-0.931792	5.47884	2.17e-06	0.000160582	734613367:PREDICTED: sodium-dependent glucose transporter 1 [Larimichthys crocea]	71.24	0	K08175	ENSDARG00000079571
SSCG00000007354	-0.930695	3.75141	0.00177449	0.0368248	734633109:PREDICTED: delta-like protein B [Larimichthys crocea]	93.05	0	K06051	NA
SSCG00000016928	-0.925184	7.30898	2.86e-07	2.8e-05	657569685:PREDICTED: roquin-2 isoform X2 [Stegastes partitus]	77.62	0	K15690	ENSDARG00000063050
SSCG00000005515	-0.91975	7.58862	3.04e-06	0.000216954	657536452:PREDICTED: ankyrin repeat domain-containing protein 13A [Stegastes partitus]	82.23	0		NA
SSCG00000001240	-0.916271	4.67195	4.5e-05	0.00209385	432927861:PREDICTED: semaphorin-5A isoform X1 [Oryzias latipes]	83.08	0	K06841	NA
SSCG00000009649	-0.914733	5.07819	0.000539367	0.015517	734596606:PREDICTED: mitogen-activated protein kinase 14A-like [Larimichthys crocea]	88.7	0	K04441	ENSDARG00000058381
SSCG00000002053	-0.914646	1.49602	0.00661659	0.0912503	928072460:PREDICTED: zinc finger MIZ domain-containing protein 1-like, partial [Austrofundulus limnaeus]	97.94	3e-62		NA
SSCG00000004183	-0.913161	7.51201	3.79e-05	0.00179501	657540682:PREDICTED: LON peptidase N-terminal domain and RING finger protein 1-like [Stegastes partitus]	81.55	0		ENSDARG00000075048
SSCG00000011674	-0.905608	2.1312	0.00358366	0.0601337	736254034:PREDICTED: membrane-associated guanylate kinase, WW and PDZ domain-containing protein 3-like [Notothenia coriiceps]	96.12	3e-66		NA
SSCG00000001812	-0.904967	6.843	0.00290036	0.0520203	761895477:transferrin [Siniperca chuatsi]	71.37	0	K14736	ENSDARG00000016771
SSCG00000011882	-0.901504	4.20978	0.0061118	0.086358	734613782:PREDICTED: protein CBFA2T1 [Larimichthys crocea]	87.48	0	K10053	NA
SSCG00000004782	-0.900791	7.71418	0.000271617	0.00894052	657559239:PREDICTED: androgen-dependent TFPI-regulating protein-like isoform X2 [Stegastes partitus]	66.26	2e-109		ENSDARG00000086114
SSCG00000000864	-0.89791	5.24017	1.12e-05	0.000653521	617459957:PREDICTED: prickle-like protein 2 isoform X1 [Poecilia formosa]	80.48	0	K04511	ENSDARG00000037593
SSCG00000017904	-0.896462	2.12679	0.00461657	0.0720006	734622262:PREDICTED: zinc finger protein 501-like, partial [Larimichthys crocea]	40.75	3e-67		NA
SSCG00000007033	-0.895764	4.44947	0.000321025	0.0102654	548355605:PREDICTED: myocyte-specific enhancer factor 2A isoform X2 [Pundamilia nyererei]	89.18	0	K09260	ENSDARG00000031756
SSCG00000017483	-0.893563	4.65374	0.000257844	0.00854977	808863705:Bone morphogenetic protein 1 [Larimichthys crocea]	93.56	0		NA
SSCG00000008577	-0.891335	6.7714	0.000642338	0.0179115	734624512:PREDICTED: meteorin-like protein [Larimichthys crocea]	62.88	2e-53		NA
SSCG00000009919	-0.890052	2.6893	0.00497611	0.075343	542243192:PREDICTED: cysteine and histidine-rich domain-containing protein 1-like [Oreochromis niloticus]	72.12	0	K16735	ENSDARG00000030176
SSCG00000015049	-0.888468	2.44692	0.00474806	0.0732277	929117617:PREDICTED: cell adhesion molecule 1-like isoform X4 [Salmo salar]	91.95	2e-33		NA
SSCG00000000508	-0.888298	2.67661	0.00203231	0.0405201	736208370:PREDICTED: uncharacterized protein LOC104951523 [Notothenia coriiceps]	89.8	8e-20		NA
SSCG00000002225	-0.88724	4.85979	0.00243772	0.0458479	657543447:PREDICTED: neural cell adhesion molecule 1-like [Stegastes partitus]	71.06	0	K06491	NA
SSCG000000079171	-0.884964	1.03881	0.00691328	0.0940662	973209661:PREDICTED: ETS domain-containing transcription factor ERF [Lepisosteus oculatus]	97.59	7e-53		NA
SSCG00000006543	-0.879575	6.53742	2.08e-06	0.000157338	734601506:PREDICTED: docking protein 1-like [Larimichthys crocea]	59.36	0	K14752	ENSDARG00000078108
SSCG00000005931	-0.879011	4.79702	1.5e-05	0.000813937	657540883:PREDICTED: GDP-mannose 4,6 dehydratase [Stegastes partitus]	85.41	0	K01711	ENSDARG00000026629
SSCG00000020085	-0.875336	3.78527	0.00546721	0.0803866	657575399:PREDICTED: serine/arginine repetitive matrix protein 2-like isoform X1 [Stegastes partitus]	51.72	0		ENSDARG00000100596
SSCG00000016782	-0.8715	4.93561	0.00263213	0.048139	734594776:PREDICTED: tripartite motif-containing protein 2 isoform X1 [Larimichthys crocea]	84.05	0	K11997	NA
SSCG00000008214	-0.86713	5.79695	0.00411967	0.0663251	734607546:PREDICTED: tensin-4 [Larimichthys crocea]	57.36	0	K18080	NA
SSCG00000017411	-0.86404	2.02253	0.00277817	0.0502673	498924352:PREDICTED: unconventional myosin-Ih-like [Maylandia zebra]	68.49	0	K10356	ENSDARG00000061968
SSCG00000000429	-0.863774	4.13206	0.000296754	0.00965114	657590069:PREDICTED: rap guanine nucleotide exchange factor 5-like [Stegastes partitus]	86.37	0	K08019	NA
SSCG00000017168	-0.863693	3.85544	0.00710562	0.0959982	808847859:Vacuolar protein sorting-associated protein 13B [Larimichthys crocea]	84.6	0	K19526	NA
SSCG00000005973	-0.863046	10.2338	0.000121113	0.00478583	675895414:ferritin H [Oplegnathus fasciatus]	97.18	3e-125	K00522	ENSDARG00000015551
SSCG00000020377	-0.859631	6.24511	2.99e-05	0.00146267	808870731:Target of Myb protein 1 [Larimichthys crocea]	76.12	0		ENSDARG00000104581
SSCG00000007786	-0.856281	3.68316	0.00715256	0.0962006	554863175:PREDICTED: E3 ubiquitin-protein ligase PDZRN3-like isoform X1 [Haplochromis burtoni]	82.3	0	K15682	NA
SSCG00000017321	-0.856169	4.09114	0.00236551	0.044877	542248675:PREDICTED: roundabout homolog 1 isoform X5 [Oreochromis niloticus]	80.12	0	K06753	NA
SSCG00000017693	-0.854475	5.32247	0.00107381	0.0256429	548475586:PREDICTED: formimidoyltransferase-cyclodeaminase [Pundamilia nyererei]	82.5	0	K13990	ENSDARG00000007421
SSCG00000013152	-0.852524	7.06983	6.77e-06	0.000432051	928047343:PREDICTED: josephin-1 [Austrofundulus limnaeus]	80.86	1e-147	K15235	ENSDARG00000071548
SSCG00000015827	-0.85102	6.98869	1.41e-06	0.000114613	831323777:PREDICTED: prolyl 3-hydroxylase 2-like [Clupea harengus]	53.97	0		NA
SSCG00000018394	-0.848581	2.16104	0.00570656	0.0826611	657587400:PREDICTED: formin-like protein 6 [Stegastes partitus]	77.48	2e-73		NA
SSCG00000017999	-0.844646	2.98231	0.00466473	0.0723163	923860716:PREDICTED: serine/threonine-protein kinase BRSK1 isoform X2 [Pundamilia nyererei]	92.21	0	K08796	NA
SSCG00000016784	-0.842142	7.78718	0.00011402	0.00457672	657582334:PREDICTED: transmembrane protein 131-like isoform X2 [Stegastes partitus]	71.04	0		ENSDARG00000079434
SSCG00000005156	-0.838634	4.62718	0.000706033	0.0193341	734625987:PREDICTED: rho guanine nucleotide exchange factor 17 [Larimichthys crocea]	60.14	0		NA
SSCG00000000461	-0.838476	5.47283	0.00463282	0.0721294	734613166:PREDICTED: homeobox protein DLX-5 [Larimichthys crocea]	90.91	0	K18489	ENSDARG00000042296
SSCG000000148832	-0.838465	3.10137	0.00477807	0.0735418	657579461:PREDICTED: 1-acylglycerol-3-phosphate O-acyltransferase ABHD5-like [Stegastes partitus]	82.68	0	K13699	ENSDARG00000100388
SSCG00000002767	-0.835423	5.84253	0.00532128	0.0792503	808863902:hypothetical protein EH28_21064 [Larimichthys crocea]	53.78	0		NA
SSCG00000019315	-0.834554	4.30621	4.72e-05	0.00217597	317419632:Kelch domain-containing protein 1 [Dicentrarchus labrax]	65.43	0		NA
SSCG00000003216	-0.832966	4.64076	0.000410584	0.0125504	658923322:PREDICTED: FERM, RhoGEF and pleckstrin domain-containing protein 1-like isoform X4 [Poecilia reticulata]	68.2	0	K17477	NA
SSCG00000013367	-0.831488	8.30172	0.00331934	0.0571184	657576780:PREDICTED: furin-like [Stegastes partitus]	80.29	0		NA
SSCG00000000062	-0.828343	6.42603	0.000613406	0.017315	688602529:PREDICTED: protein enabled homolog isoform X2 [Danio rerio]	54.18	1e-122	K05746	ENSDARG00000032049
SSCG00000015592	-0.827357	2.9838	0.000759081	0.019997	542229189:PREDICTED: zinc finger and BTB domain-containing protein 42 isoform X1 [Oreochromis niloticus]	89.41	0		ENSDARG00000102761
SSCG00000008050	-0.824061	3.48058	0.0003556	0.0110693	734638446:PREDICTED: tumor protein p73 isoform X1 [Larimichthys crocea]	85.56	0	K10148	ENSDARG00000017953
SSCG00000009328	-0.824022	7.29497	3.36e-07	3.22e-05	657570435:PREDICTED: beta-1,4-galactosyltransferase 3-like [Stegastes partitus]	85.92	0	K07968	ENSDARG00000018853
SSCG00000015692	-0.823652	2.92943	0.00207505	0.0410515	657525585:PREDICTED: tubulin polyglutamylase TTLL5 isoform X2 [Stegastes partitus]	65.39	0	K16602	NA
SSCG00000000690	-0.816445	5.36849	4.7e-05	0.00217412	551511633:PREDICTED: mitochondrial carnitine/acylcarnitine carrier protein [Xiphophorus maculatus]	91.36	0	K15109	ENSDARG00000040401
SSCG00000014367	-0.81165	8.90436	0.00472518	0.0730965	736225794:PREDICTED: fibulin-1-like isoform X2 [Notothenia coriiceps]	78.61	0	K17307	ENSDARG00000103311
SSCG00000006025	-0.810806	6.26636	0.000742948	0.0197769	657529235:PREDICTED: ubiquitin carboxyl-terminal hydrolase isozyme L5 [Stegastes partitus]	97.57	0	K05610	ENSDARG00000103404
SSCG00000020459	-0.810374	6.88194	1.31e-05	0.000739328	657555095:PREDICTED: ATP-binding cassette sub-family A member 3 [Stegastes partitus]	87.47	0	K05643	ENSDARG00000100524
SSCG00000007330	-0.809974	4.82116	0.00611128	0.086358	808876086:Janus kinase and microtubule-interacting protein 2 [Larimichthys crocea]	86.98	0		ENSDARG00000002587
SSCG00000016020	-0.80592	5.42007	0.00109278	0.0259226	554820991:PREDICTED: glutamine--fructose-6-phosphate aminotransferase [isomerizing] 2-like [Haplochromis burtoni]	88.03	0	K00820	ENSDARG00000044094
SSCG00000005340	-0.805748	5.44457	0.00102797	0.0248489	657576575:PREDICTED: succinyl-CoA:3-ketoacid coenzyme A transferase 1, mitochondrial [Stegastes partitus]	91.11	0	K01027	ENSDARG00000013063
SSCG00000018342	-0.805121	5.05759	0.000686606	0.0189382	734636136:PREDICTED: serine/threonine-protein kinase 35-like [Larimichthys crocea]	82.71	0	K08859	ENSDARG00000057497
SSCG00000007427	-0.802366	3.37553	0.0063151	0.0881282	657751843:PREDICTED: MAM domain-containing glycosylphosphatidylinositol anchor protein 2 [Cynoglossus semilaevis]	91.84	0		NA
SSCG00000014474	-0.798143	6.00277	1.97e-05	0.001016	657597113:PREDICTED: smoothelin-like protein 2 [Stegastes partitus]	66.02	4e-179		ENSDARG00000055632
SSCG00000006898	-0.797715	6.6235	2.69e-05	0.00133273	657527003:PREDICTED: protein-methionine sulfoxide oxidase mical1-like [Stegastes partitus]	66.21	0	K19947	ENSDARG00000021979
SSCG00000017083	-0.794221	3.58178	0.00139266	0.0311688	309753035:estrogen receptor beta 1 [Sebastes schlegelii]	80.47	0	K08551	ENSDARG00000016454
SSCG00000004515	-0.790972	5.14537	0.000126173	0.00495107	736203655:PREDICTED: frizzled-10 [Notothenia coriiceps]	90.21	0	K02842	ENSDARG00000014673
SSCG00000003619	-0.789863	3.90626	0.00165758	0.0350667	82582275:Na-K-2Cl cotransporter [Dicentrarchus labrax]	81.63	9e-91		NA
SSCG00000001317	-0.784792	3.61937	0.00702879	0.0950445	908448386:PREDICTED: scm-like with four MBT domains protein 1 isoform X2 [Oreochromis niloticus]	87.46	0		NA
SSCG00000017920	-0.783897	5.68251	0.000169954	0.0061469	908446281:PREDICTED: EF-hand and coiled-coil domain-containing protein 1-like isoform X2 [Oreochromis niloticus]	59.04	0		ENSDARG00000079765
SSCG00000002953	-0.783548	4.84053	0.000428193	0.0130364	551503149:PREDICTED: solute carrier family 43 member 3-like [Xiphophorus maculatus]	63.36	0	K08230	ENSDARG00000059682
SSCG00000013540	-0.783242	5.42696	5.42e-05	0.00244784	657574162:PREDICTED: serine/threonine-protein kinase 16 [Stegastes partitus]	87.21	0	K08856	ENSDARG00000037777
SSCG00000019390	-0.781642	5.31621	0.00146602	0.0323607	657564184:PREDICTED: dihydrofolate reductase-like [Stegastes partitus]	68.91	3e-96	K00287	ENSDARG00000068876
SSCG00000019873	-0.78126	5.5718	2.67e-05	0.00132736	657556193:PREDICTED: tumor necrosis factor receptor superfamily member EDAR [Stegastes partitus]	78.2	0	K05162	ENSDARG00000099088
SSCG00000011639	-0.779679	4.19806	0.00451816	0.0708279	734635787:PREDICTED: vascular endothelial growth factor A-A-like isoform X3 [Larimichthys crocea]	84.71	4e-99	K05448	ENSDARG00000103542
SSCG00000010927	-0.778436	4.51326	0.000175167	0.00628898	657586979:PREDICTED: lethal(3)malignant brain tumor-like protein 3 isoform X2 [Stegastes partitus]	85.37	0		ENSDARG00000074346
SSCG00000017701	-0.773286	6.14761	0.00351118	0.059309	734641760:PREDICTED: target of Nesh-SH3-like isoform X2 [Larimichthys crocea]	68.97	0		ENSDARG00000071095
SSCG00000016136	-0.772732	5.16109	0.00127844	0.0292355	498968004:PREDICTED: CTD small phosphatase-like protein isoform X2 [Maylandia zebra]	92.54	0	K15731	ENSDARG00000071673
SSCG00000014219	-0.772561	5.49472	0.00163496	0.0347811	657526551:PREDICTED: LOW QUALITY PROTEIN: semaphorin-3F-like [Stegastes partitus]	91.25	0	K06840	NA
SSCG00000020143	-0.771293	7.74067	8.19e-05	0.00350051	961986256:PREDICTED: glutathione reductase, mitochondrial isoform X1 [Poecilia latipinna]	74.6	0	K00383	ENSDARG00000019236
SSCG00000004703	-0.769961	2.87487	0.0047345	0.0731665	929060680:PREDICTED: neural proliferation differentiation and control protein 1-like [Salmo salar]	60	2e-12		NA
SSCG00000020756	-0.766591	5.56406	0.00179523	0.0370537	808862358:NADPH oxidase organizer 1 [Larimichthys crocea]	61.48	5e-49		NA
SSCG00000006273	-0.763281	4.85612	0.00638533	0.0885413	736158175:PREDICTED: B box and SPRY domain-containing protein [Notothenia coriiceps]	69.28	0		ENSDARG00000104875
SSCG00000008736	-0.762212	4.7846	0.00417899	0.0668857	808887458:IQ motif and SEC7 domain-containing protein 2 [Larimichthys crocea]	89.71	0	K12495	NA
SSCG00000019831	-0.758377	3.64633	0.00192151	0.0390784	657528379:PREDICTED: glypican-5-like [Stegastes partitus]	68.08	0	K08111	ENSDARG00000103647
SSCG00000004610	-0.756705	5.01806	0.00211466	0.0416208	348507469:PREDICTED: rab11 family-interacting protein 2 [Oreochromis niloticus]	80.13	0	K12484	ENSDARG00000101432
SSCG00000010020	-0.752695	5.47655	0.000204298	0.00705014	736152975:PREDICTED: peptidyl-prolyl cis-trans isomerase FKBP8 [Notothenia coriiceps]	63.31	5e-44	K09574	NA
SSCG00000020185	-0.74549	9.70847	3.58e-05	0.00170879	291195949:aldolase A [Thunnus albacares]	88.74	0	K01623	ENSDARG00000053684
SSCG00000020262	-0.74515	6.04478	0.00227978	0.0437954	808879628:Ral GTPase-activating protein subunit alpha-2 [Larimichthys crocea]	85.26	0		NA
SSCG00000000294	-0.7444	5.36331	5.61e-05	0.00251517	734609514:PREDICTED: deoxyribodipyrimidine photo-lyase-like [Larimichthys crocea]	78.03	0	K01669	ENSDARG00000099519
SSCG00000014478	-0.742397	6.41009	0.000244592	0.00818148	410910586:PREDICTED: protein FAM57A-like [Takifugu rubripes]	65.25	1e-126		NA
SSCG00000000521	-0.741545	6.66538	6.36e-05	0.00280398	657786046:PREDICTED: tripartite motif-containing protein 16-like [Cynoglossus semilaevis]	77.46	0	K12006	ENSDARG00000078254
SSCG00000020224	-0.740177	8.58845	0.00397604	0.0646434	548393106:PREDICTED: GPI inositol-deacylase [Pundamilia nyererei]	70.97	0	K05294	ENSDARG00000062465
SSCG00000002191	-0.735798	4.9688	0.00149305	0.0327892	658887016:PREDICTED: calcium/calmodulin-dependent protein kinase kinase 1 isoform X1 [Poecilia reticulata]	84.64	0	K07359	ENSDARG00000035452
SSCG00000010807	-0.734839	5.58573	0.00590954	0.0843201	734627184:PREDICTED: golgin subfamily B member 1-like [Larimichthys crocea]	74.02	0		ENSDARG00000007976
SSCG00000002938	-0.734636	4.23665	0.00388076	0.0638756	734627614:PREDICTED: partitioning defective 6 homolog beta [Larimichthys crocea]	85.4	0	K06093	ENSDARG00000003865
SSCG00000005573	-0.732482	6.34165	0.00156439	0.0338943	657585299:PREDICTED: homeodomain-interacting protein kinase 3-like isoform X1 [Stegastes partitus]	69.43	0	K08826	NA
SSCG00000017233	-0.730135	7.83902	0.000348619	0.0109189	808880039:Phosphatidylinositol-4-phosphate 3-kinase C2 domain-containing subunit gamma [Larimichthys crocea]	58.38	0	K00923	ENSDARG00000099803
SSCG000000011782	-0.728506	5.85112	0.000168012	0.00612123	657579628:PREDICTED: cytosolic phospholipase A2 [Stegastes partitus]	87.48	0	K16342	ENSDARG00000017141
SSCG00000000773	-0.722392	7.6974	0.000959924	0.0236538	657567308:PREDICTED: talin-1 [Stegastes partitus]	92.08	0		ENSDARG00000100729
SSCG00000002285	-0.721485	6.75168	0.00027643	0.00900938	51814292:nuclear androgen receptor [Micropogonias undulatus]	54.46	0	K08557	ENSDARG00000067976
SSCG00000019604	-0.71906	8.00854	0.001361	0.0306637	808872759:Receptor-type tyrosine-protein phosphatase zeta [Larimichthys crocea]	71.49	0		NA
SSCG00000015216	-0.717396	4.59328	0.00256352	0.0472897	642130614:unnamed protein product [Oncorhynchus mykiss]	86.18	0	K01357	ENSDARG00000017155
SSCG00000011911	-0.717058	6.38412	0.000914148	0.0229334	548390115:PREDICTED: uncharacterized protein LOC102215552 [Pundamilia nyererei]	43.93	6e-26		ENSDARG00000079175
SSCG00000019322	-0.70632	4.76545	0.000109348	0.00441239	657584660:PREDICTED: PDZ domain-containing protein 7-like, partial [Stegastes partitus]	77.16	0		NA
SSCG00000015030	-0.70583	7.55504	7.23e-05	0.00312961	734637685:PREDICTED: laminin subunit beta-1 [Larimichthys crocea]	68.21	0	K05636	NA
SSCG00000015978	-0.699433	5.58611	6.53e-05	0.00286974	554825309:PREDICTED: transmembrane emp24 domain-containing protein 5-like [Haplochromis burtoni]	81.14	4e-135	K14825	ENSDARG00000008765
SSCG00000009559	-0.69026	7.77234	0.000107231	0.0043729	808847813:Rap1 GTPase-activating protein 2 [Larimichthys crocea]	83.93	0	K17708	NA
SSCG00000016688	-0.68946	5.88106	0.000724604	0.0195617	657596665:PREDICTED: beta-1,4-mannosyl-glycoprotein 4-beta-N-acetylglucosaminyltransferase-like [Stegastes partitus]	77.1	0	K00737	ENSDARG00000036619
SSCG00000010520	-0.682461	6.71088	0.00157379	0.0339509	734609885:PREDICTED: solute carrier family 35 member E2B [Larimichthys crocea]	86.11	2e-150	K15284	ENSDARG00000104462
SSCG00000020328	-0.677679	5.63649	0.00345626	0.0586919	657598756:PREDICTED: low-density lipoprotein receptor-related protein 4, partial [Stegastes partitus]	91.71	0	K20051	ENSDARG00000006921
SSCG00000013158	-0.676958	5.30071	0.00183419	0.0377047	348502108:PREDICTED: extracellular serine/threonine protein kinase FAM20C-like [Oreochromis niloticus]	91.48	0		NA
SSCG00000020047	-0.676161	4.09283	0.00098872	0.0241682	499032352:PREDICTED: zinc fingers and homeoboxes protein 1 [Maylandia zebra]	67.14	0		NA
SSCG00000015617	-0.675919	4.72401	0.00107354	0.0256429	734637132:PREDICTED: BTB/POZ domain-containing protein 7 [Larimichthys crocea]	87.66	0	K10479	ENSDARG00000003069
SSCG00000017822	-0.674887	7.8341	0.00110188	0.0260978	768953097:PREDICTED: lysosomal-trafficking regulator [Takifugu rubripes]	78.84	0		ENSDARG00000008575
SSCG00000020385	-0.672849	5.37723	0.000106925	0.0043729	657560048:PREDICTED: E3 ubiquitin-protein ligase SMURF2 isoform X2 [Stegastes partitus]	90.93	0	K04678	ENSDARG00000016086
SSCG00000011379	-0.670049	6.39637	0.000775758	0.0202961	808884038:TBC1 domain family member 4 [Larimichthys crocea]	77.64	0	K17902	NA
SSCG00000015962	-0.669251	3.67966	0.00243612	0.0458479	765118394:PREDICTED: ras-specific guanine nucleotide-releasing factor RalGPS2 isoform X4 [Oryzias latipes]	87.86	8e-125		NA
SSCG00000017264	-0.66859	5.11898	0.00070533	0.0193341	734632550:PREDICTED: DNA-binding protein RFX7-like [Larimichthys crocea]	79.86	0		ENSDARG00000103691
SSCG00000015792	-0.665722	6.04027	0.000586244	0.016714	734602115:PREDICTED: tumor necrosis factor alpha-induced protein 8-like protein 1 [Larimichthys crocea]	96.77	5e-129		ENSDARG00000086457
SSCG00000003129	-0.665287	4.37416	0.00443492	0.0695945	657573859:PREDICTED: prostaglandin F2 receptor negative regulator [Stegastes partitus]	77.6	0	K06729	ENSDARG00000078172
SSCG00000003217	-0.663453	5.42717	0.000315955	0.0101458	808883022:FERM, RhoGEF and pleckstrin domain-containing protein 1 [Larimichthys crocea]	82.19	0	K17477	ENSDARG00000074381
SSCG00000007153	-0.660234	6.02065	0.000697352	0.0191652	808880354:Rho GTPase-activating protein 35 [Larimichthys crocea]	91.29	0	K05732	ENSDARG00000062577
SSCG00000016555	-0.658995	6.52435	0.0008274	0.0212106	657534906:PREDICTED: uveal autoantigen with coiled-coil domains and ankyrin repeats isoform X1 [Stegastes partitus]	71.79	0		ENSDARG00000060238
SSCG00000014188	-0.654326	5.8238	0.00423444	0.0673492	317418792:Inhibin beta B chain [Dicentrarchus labrax]	77.09	0	K04667	ENSDARG00000100986
SSCG00000015408	-0.654038	6.62504	0.00250388	0.0468035	808878289:Aldehyde dehydrogenase family 3 member B1 [Larimichthys crocea]	72.92	0	K00129	ENSDARG00000013839
SSCG00000010938	-0.653549	4.0209	0.00643204	0.0889464	736242360:PREDICTED: band 4.1-like protein 4B isoform X2 [Notothenia coriiceps]	65.88	2e-129		NA
SSCG00000017094	-0.653058	4.2378	0.0024825	0.0464609	808875699:Teashirt [Larimichthys crocea]	89.42	0	K09236	ENSDARG00000005026
SSCG00000004770	-0.65286	5.35367	0.00119127	0.0274894	808857957:WD repeat-containing protein 11 [Larimichthys crocea]	88.99	0		ENSDARG00000075245
SSCG00000003812	-0.652244	7.67925	0.000816192	0.0209939	551495417:PREDICTED: glycogen phosphorylase, liver form isoform X1 [Xiphophorus maculatus]	92.03	0	K00688	ENSDARG00000002197
SSCG00000019560	-0.650342	6.11731	0.00162911	0.0347535	657599462:PREDICTED: zinc-binding protein A33-like [Stegastes partitus]	60.54	0	K12012	NA
SSCG00000017682	-0.647747	6.27963	0.00200923	0.0402717	831503218:PREDICTED: UDP-galactose translocator isoform X2 [Fundulus heteroclitus]	73.63	0	K15272	ENSDARG00000058990
SSCG00000013162	-0.645665	4.75759	0.0061322	0.0864459	734602055:PREDICTED: extracellular serine/threonine protein kinase FAM20C-like [Larimichthys crocea]	77.04	5e-134		NA
SSCG00000020471	-0.645001	5.08273	0.00303587	0.0535951	617462075:PREDICTED: E3 ubiquitin-protein ligase TRIM39-like [Poecilia formosa]	79.28	0	K12012	ENSDARG00000101264
SSCG00000008361	-0.643358	5.68893	0.00545987	0.0803854	938068879:PI-PLC X domain-containing protein 1-like [Scleropages formosus]	40.36	2e-161		ENSDARG00000091465
SSCG00000012789	-0.642549	5.80635	0.00186955	0.0382255	657598123:PREDICTED: protein MAL2 [Stegastes partitus]	79.57	8e-103		ENSDARG00000077637
SSCG00000018678	-0.642435	7.78172	0.00047283	0.014004	41054003:adenylyl cyclase-associated protein 1 [Danio rerio]	64.26	0	K17261	ENSDARG00000016350
SSCG00000003279	-0.641435	8.06936	0.00101751	0.024753	657552576:PREDICTED: gamma-adducin isoform X1 [Stegastes partitus]	77	0	K18622	ENSDARG00000040874
SSCG00000007191	-0.639947	5.17777	0.0010221	0.024784	961897516:PREDICTED: nucleophosmin-like [Poecilia latipinna]	43.61	7e-60	K11276	ENSDARG00000037675
SSCG00000002946	-0.634407	7.65103	0.00375742	0.0625219	734622499:PREDICTED: semaphorin-3G [Larimichthys crocea]	88.34	0	K06840	NA
SSCG00000008684	-0.633657	6.7662	0.00340164	0.0581672	657580845:PREDICTED: deleted in malignant brain tumors 1 protein-like [Stegastes partitus]	54.74	0	K13912	ENSDARG00000094603
SSCG00000018351	-0.632551	5.42486	0.00176837	0.0367479	808886070:Procollagen-lysine,2-oxoglutarate 5-dioxygenase 1 [Larimichthys crocea]	78.69	0	K00473	ENSDARG00000059746
SSCG00000010875	-0.632017	7.55802	0.000730145	0.0196238	498937796:PREDICTED: neurobeachin-like protein 2 isoform X2 [Maylandia zebra]	80.6	0		ENSDARG00000099547
SSCG00000006484	-0.628607	7.7022	0.000107796	0.0043729	734597986:PREDICTED: acylamino-acid-releasing enzyme-like [Larimichthys crocea]	77.02	0	K01303	ENSDARG00000008703
SSCG00000009168	-0.628322	6.98176	0.0021383	0.0419761	908536519:PREDICTED: proton myo-inositol cotransporter-like isoform X4 [Oreochromis niloticus]	66.67	0	K08150	ENSDARG00000076899
SSCG00000016405	-0.626232	7.96052	0.00411049	0.0662762	808882139:Dystrophin [Larimichthys crocea]	74.75	0		NA
SSCG00000009097	-0.626096	7.42469	0.00165548	0.0350667	657584060:PREDICTED: optineurin [Stegastes partitus]	57.78	0	K19946	ENSDARG00000002663
SSCG00000006730	-0.625777	6.17463	0.000183059	0.00646344	657564598:PREDICTED: protein FAM102A [Stegastes partitus]	63.87	1e-142		NA
SSCG00000000747	-0.624806	4.88313	0.00136479	0.0307037	734633490:PREDICTED: UDP-GlcNAc:betaGal beta-1,3-N-acetylglucosaminyltransferase 2-like isoform X2 [Larimichthys crocea]	76.07	0	K00741	ENSDARG00000091902
SSCG00000015179	-0.624171	5.29505	0.00199076	0.0400322	542207551:PREDICTED: echinoderm microtubule-associated protein-like 1 isoform X2 [Oreochromis niloticus]	82.08	0	K18595	NA
SSCG00000013501	-0.623185	6.13945	0.00200257	0.040191	657535040:PREDICTED: semaphorin-6D isoform X2 [Stegastes partitus]	83.88	0	K06842	ENSDARG00000011533
SSCG00000007609	-0.622636	4.54068	0.00229817	0.0440932	542259124:PREDICTED: SHC SH2 domain-binding protein 1 isoform X2 [Oreochromis niloticus]	76.07	1e-156		ENSDARG00000102068
SSCG00000001272	-0.619115	5.90138	0.00191052	0.0389588	548369710:PREDICTED: palladin isoform X3 [Pundamilia nyererei]	64.53	0		ENSDARG00000040009
SSCG00000020483	-0.618471	4.98388	0.00157206	0.0339509	734603363:PREDICTED: lipid phosphate phosphohydrolase 3-like [Larimichthys crocea]	86.49	0	K01080	ENSDARG00000069940
SSCG00000015884	-0.617804	5.9294	0.0009228	0.0230368	734616604:PREDICTED: uncharacterized protein C15orf39 homolog [Larimichthys crocea]	40.17	0		ENSDARG00000069168
SSCG00000008350	-0.617494	7.34302	0.000599374	0.0169615	657549481:PREDICTED: E3 ubiquitin-protein ligase HERC2 isoform X4 [Stegastes partitus]	88.93	0	K10595	NA
SSCG00000010753	-0.616092	5.95461	0.000733144	0.0196457	657533729:PREDICTED: uncharacterized protein LOC103352908 [Stegastes partitus]	67.02	0		ENSDARG00000095912
SSCG00000017068	-0.615831	5.03896	0.00166815	0.0351441	657543171:PREDICTED: dihydropyrimidinase-related protein 5 [Stegastes partitus]	93.81	0	K07529	NA
SSCG00000004741	-0.612293	6.64251	0.00686644	0.0935959	961802871:PREDICTED: probable cation-transporting ATPase 13A3 isoform X3 [Poecilia mexicana]	62.44	0		NA
SSCG00000006862	-0.612077	5.20459	0.000469727	0.0139664	554868904:PREDICTED: WD repeat-containing protein 7 isoform X1 [Haplochromis burtoni]	78.33	0		ENSDARG00000100274
SSCG00000018959	-0.611641	5.19066	0.0030663	0.0539277	734628881:PREDICTED: cytoplasmic phosphatidylinositol transfer protein 1-like [Larimichthys crocea]	58.65	1e-76		NA
SSCG00000007537	-0.610469	6.56891	0.000890369	0.022464	657561840:PREDICTED: LOW QUALITY PROTEIN: LON peptidase N-terminal domain and RING finger protein 1-like [Stegastes partitus]	76.27	0		ENSDARG00000078567
SSCG00000002049	-0.609805	4.72574	0.000722365	0.0195617	808881474:Zinc finger MIZ domain-containing protein 1 [Larimichthys crocea]	88.95	0		NA
SSCG00000019434	-0.609798	4.54674	0.00405013	0.0655107	928017165:PREDICTED: adenosine deaminase CECR1-A-like [Austrofundulus limnaeus]	68.91	0	K19572	ENSDARG00000051746
SSCG00000013952	-0.609707	6.58066	0.00256399	0.0472897	734627232:PREDICTED: retinoic acid receptor gamma-A-like isoform X2 [Larimichthys crocea]	97.64	0	K08529	ENSDARG00000054003
SSCG00000014842	-0.607738	9.87143	0.000938997	0.0232886	NA	NA	NA		NA
SSCG00000005109	-0.605161	4.85169	0.00199203	0.0400322	734613200:PREDICTED: proton-coupled folate transporter isoform X1 [Larimichthys crocea]	74.8	0	K14613	ENSDARG00000026149
SSCG00000002942	-0.604418	6.92134	0.000441562	0.0133634	584018835:PREDICTED: collagen alpha-1(XIV) chain-like [Neolamprologus brichardi]	78.89	0		ENSDARG00000057011
SSCG00000008622	-0.604385	5.82725	0.00149505	0.0327892	734622272:PREDICTED: calcium-regulated heat stable protein 1 [Larimichthys crocea]	78.26	1e-81		ENSDARG00000053129
SSCG00000014068	-0.603838	6.87663	0.000734154	0.0196457	657596410:PREDICTED: DNA-dependent protein kinase catalytic subunit-like, partial [Stegastes partitus]	80	3e-81	K06642	ENSDARG00000075083
SSCG00000010102	-0.602102	7.69011	0.00260617	0.0478939	657527554:PREDICTED: prothymosin alpha-like [Stegastes partitus]	89.09	1e-20		NA
SSCG00000000506	-0.601408	5.7465	0.00178509	0.0369443	657556724:PREDICTED: glypican-1-like [Stegastes partitus]	75.58	0	K08107	NA
SSCG00000001001	-0.60079	7.90152	0.00343879	0.05854	808885146:Alpha-mannosidase 2x [Larimichthys crocea]	81.42	0	K01231	ENSDARG00000063101
SSCG00000004170	-0.5994	6.20275	0.00102366	0.024784	831491351:PREDICTED: forkhead box protein I1-ema-like [Fundulus heteroclitus]	82.4	0	K09401	ENSDARG00000009550
SSCG00000008762	-0.598155	6.99559	0.00214961	0.0420899	657553220:PREDICTED: unconventional myosin-Ib isoform X3 [Stegastes partitus]	88.92	0	K10356	NA
SSCG00000005638	-0.597213	6.29314	0.000721819	0.0195617	410913445:PREDICTED: palmitoyltransferase ZDHHC9 isoform X2 [Takifugu rubripes]	79.56	0	K16675	ENSDARG00000060515
SSCG00000017552	-0.596417	4.25484	0.0071341	0.0962006	432866420:PREDICTED: bone morphogenetic protein 7-like isoform X1 [Oryzias latipes]	71.52	0	K16621	NA
SSCG00000005977	-0.596302	8.91421	0.00397416	0.0646434	583969789:PREDICTED: IST1 homolog isoform X1 [Neolamprologus brichardi]	81.34	1e-180	K19476	ENSDARG00000051888
SSCG00000004784	-0.596083	7.44348	0.000161396	0.00598226	657559242:PREDICTED: probable E3 ubiquitin-protein ligase HERC4 isoform X1 [Stegastes partitus]	84.31	0	K10615	ENSDARG00000075887
SSCG00000004751	-0.595727	4.5816	0.00585519	0.0838993	961907766:PREDICTED: kelch domain-containing protein 3 [Poecilia mexicana]	81.41	0		ENSDARG00000102772
SSCG00000005669	-0.594844	5.46345	0.00203345	0.0405201	657574538:PREDICTED: C-terminal-binding protein 1 [Stegastes partitus]	85.93	0	K04496	ENSDARG00000019213
SSCG00000007575	-0.594835	5.57925	0.000585098	0.0167125	542238472:PREDICTED: TBC1 domain family member 1 isoform X1 [Oreochromis niloticus]	72.34	0	K18341	ENSDARG00000062081
SSCG00000002711	-0.59476	5.25929	0.0042134	0.0671792	657529864:PREDICTED: AP-3 complex subunit mu-2 [Stegastes partitus]	94.98	0	K12398	ENSDARG00000029928
SSCG00000000923	-0.592609	6.92874	0.00139105	0.0311688	260401278:copper transporting ATPase 1 [Sparus aurata]	77.79	0	K17686	ENSDARG00000003699
SSCG00000012793	-0.589441	4.57589	0.00270602	0.0491367	548436778:PREDICTED: metastasis suppressor protein 1-like isoform X2 [Pundamilia nyererei]	71.46	0	K20128	NA
SSCG00000014483	-0.589304	8.3795	0.00352364	0.0594537	928059401:PREDICTED: phosphatidylinositol transfer protein alpha isoform-like isoform X2 [Austrofundulus limnaeus]	60.59	8e-114		NA
SSCG00000008835	-0.588425	8.24228	0.00638288	0.0885413	923847712:PREDICTED: LOW QUALITY PROTEIN: hypoxia-inducible factor 1-alpha-like [Pundamilia nyererei]	52.24	0	K08268	ENSDARG00000100826
SSCG00000002675	-0.585543	4.76717	0.00611956	0.086358	928059267:PREDICTED: F-box only protein 8 [Austrofundulus limnaeus]	91.59	0	K10294	ENSDARG00000007477
SSCG00000003300	-0.585162	5.64905	0.00081051	0.0209537	734595768:PREDICTED: vacuolar protein sorting-associated protein 37A isoform X1 [Larimichthys crocea]	71.9	0	K12185	ENSDARG00000017119
SSCG00000001701	-0.585143	6.34568	0.00078061	0.0203532	734609809:PREDICTED: ras-related protein Rab-15-like [Larimichthys crocea]	79.72	3e-120	K07908	ENSDARG00000026484
SSCG00000000548	-0.58481	5.55583	0.00457001	0.0714168	554806238:PREDICTED: 2-oxoglutarate dehydrogenase-like, mitochondrial [Haplochromis burtoni]	87.06	0	K00164	ENSDARG00000079249
SSCG00000006332	-0.583638	6.10191	0.000754983	0.019958	831546308:PREDICTED: neural proliferation differentiation and control protein 1-like [Fundulus heteroclitus]	57.77	1e-86		ENSDARG00000074697
SSCG00000006230	-0.583012	7.38476	0.000740891	0.0197567	657526883:PREDICTED: caspase-6 [Stegastes partitus]	75.87	1e-157	K04396	ENSDARG00000093405
SSCG00000018308	-0.582974	5.65637	0.00746999	0.0995977	657530740:PREDICTED: polyadenylate-binding protein 1 isoform X1 [Stegastes partitus]	68.32	0		ENSDARG00000063244
SSCG00000006207	-0.582488	6.25178	0.00385457	0.0636297	657578544:PREDICTED: vasorin-like [Stegastes partitus]	72.24	0		ENSDARG00000099266
SSCG00000009765	-0.582024	8.35797	0.00142674	0.0317232	657548897:PREDICTED: NADH-ubiquinone oxidoreductase 75 kDa subunit, mitochondrial-like [Stegastes partitus]	91.93	0	K03934	ENSDARG00000028546
SSCG00000008907	-0.581191	7.28638	0.00139807	0.0311765	657798114:PREDICTED: amyloid beta A4 protein-like isoform X1 [Cynoglossus semilaevis]	58.89	0	K04520	NA
SSCG00000008233	-0.580983	4.98347	0.00255544	0.0472897	657543123:PREDICTED: serine/threonine-protein kinase 10-like [Stegastes partitus]	81.2	0	K08836	ENSDARG00000101894
SSCG00000016921	-0.578891	7.00777	0.00349229	0.0590739	734629655:PREDICTED: pyridoxal-dependent decarboxylase domain-containing protein 1 isoform X1 [Larimichthys crocea]	73.34	0		ENSDARG00000101886
SSCG00000005924	-0.576942	9.16765	0.00637326	0.0885413	734600151:PREDICTED: calreticulin-like [Larimichthys crocea]	69.42	0	K08057	NA
SSCG00000007568	-0.575685	8.08856	0.00123254	0.0283131	657541483:PREDICTED: sister chromatid cohesion protein PDS5 homolog A isoform X1 [Stegastes partitus]	88.34	0	K11267	ENSDARG00000055022
SSCG00000000553	-0.574904	6.56578	0.00233021	0.0443205	657562319:PREDICTED: poly(ADP-ribose) glycohydrolase [Stegastes partitus]	78.15	0	K07759	NA
SSCG00000016064	-0.57334	6.68342	0.00496966	0.075343	808877893:hypothetical protein EH28_06344 [Larimichthys crocea]	67.69	0		ENSDARG00000026166
SSCG00000011460	-0.572677	5.24928	0.00574571	0.0829412	657568762:PREDICTED: lysine-specific demethylase 6B-like isoform X2 [Stegastes partitus]	62.14	0	K11448	NA
SSCG00000017232	-0.572021	6.09743	0.000815897	0.0209939	657542918:PREDICTED: CD82 antigen-like [Stegastes partitus]	86.21	2e-135	K06509	NA
SSCG00000013791	-0.570534	6.3775	0.00116531	0.0270539	734639733:PREDICTED: E3 ubiquitin-protein ligase ZNRF2-like [Larimichthys crocea]	88.89	5e-92	K10694	NA
SSCG00000007766	-0.568323	5.44533	0.00290574	0.0520203	734637468:PREDICTED: semaphorin-3F-like [Larimichthys crocea]	95.19	0	K06840	ENSDARG00000055373
SSCG00000008099	-0.567385	4.55195	0.00375878	0.0625219	657530674:PREDICTED: DNA-directed RNA polymerase, mitochondrial [Stegastes partitus]	67.56	0	K10908	ENSDARG00000101220
SSCG00000001598	-0.566607	5.25724	0.000890998	0.022464	542216903:PREDICTED: nuclear receptor coactivator 3-like [Oreochromis niloticus]	78.28	0	K11256	NA
SSCG00000020419	-0.566337	6.64074	0.00106877	0.0256429	831571713:PREDICTED: casein kinase I isoform epsilon [Fundulus heteroclitus]	85.48	0	K08960	NA
SSCG00000012238	-0.562644	6.6126	0.0061388	0.086459	736301938:PREDICTED: von Willebrand factor A domain-containing protein 1-like [Notothenia coriiceps]	76.34	0		ENSDARG00000075468
SSCG00000002190	-0.562515	5.75911	0.0069774	0.0947669	657591886:PREDICTED: zinc finger ZZ-type and EF-hand domain-containing protein 1 [Stegastes partitus]	81.69	0		ENSDARG00000094380
SSCG00000001308	-0.561837	6.3721	0.00301075	0.0533988	583992539:PREDICTED: dual specificity mitogen-activated protein kinase kinase 6-like [Neolamprologus brichardi]	89.88	0	K04433	ENSDARG00000099184
SSCG00000018640	-0.561528	4.97668	0.00328056	0.0566045	657551325:PREDICTED: LIM domain-containing protein 2 [Stegastes partitus]	89.38	1e-67		ENSDARG00000078092
SSCG00000001044	-0.560321	8.18591	0.00327042	0.0564934	NA	NA	NA		NA
SSCG00000003981	-0.560165	5.06299	0.00420583	0.0671743	941793166:PREDICTED: uncharacterized protein CXorf38 homolog [Xiphophorus maculatus]	48.2	1e-83		ENSDARG00000089227
SSCG00000009397	-0.558699	6.6218	0.00602123	0.0855344	734625567:PREDICTED: gap junction gamma-1 protein-like [Larimichthys crocea]	90.62	1e-99	K07616	ENSDARG00000007099
SSCG00000002687	-0.556027	4.18449	0.00493826	0.075049	734639981:PREDICTED: ATPase family AAA domain-containing protein 1-A-like [Larimichthys crocea]	83.16	0		ENSDARG00000023267
SSCG00000003604	-0.553825	7.30401	0.00430913	0.0678299	768928999:PREDICTED: GTPase KRas isoform X1 [Takifugu rubripes]	98.94	1e-135	K07827	NA
SSCG00000009739	-0.552785	6.48506	0.00475779	0.0733036	734620529:PREDICTED: sushi, nidogen and EGF-like domain-containing protein 1 [Larimichthys crocea]	70.95	0		ENSDARG00000007231
SSCG00000020488	-0.552774	6.96427	0.00265644	0.0484095	736220106:PREDICTED: long-chain fatty acid transport protein 1-like [Notothenia coriiceps]	83.33	0	K08745	NA
SSCG00000005756	-0.552091	5.52353	0.00526081	0.0786697	583972068:PREDICTED: zinc finger protein 358-like [Neolamprologus brichardi]	68.57	0		ENSDARG00000086245
SSCG00000020725	-0.549824	5.71008	0.00157203	0.0339509	657584880:PREDICTED: protein kinase C and casein kinase substrate in neurons protein 3-like [Stegastes partitus]	77.58	0	K20123	ENSDARG00000054645
SSCG00000013826	-0.547616	5.66467	0.00528444	0.0788684	808848085:Long-chain-fatty-acid--CoA ligase 3 [Larimichthys crocea]	67.83	0		NA
SSCG00000017764	-0.547531	5.81331	0.00115987	0.0269687	736235953:PREDICTED: stonin-1-like [Notothenia coriiceps]	71.68	0	K20067	ENSDARG00000104596
SSCG00000003615	-0.546626	5.17066	0.00398079	0.0646434	734645712:PREDICTED: chondroitin sulfate synthase 3-like [Larimichthys crocea]	78.74	0	K13499	NA
SSCG00000002722	-0.54466	6.97629	0.00493996	0.075049	657529870:PREDICTED: hexokinase-2-like [Stegastes partitus]	81.42	0	K00844	ENSDARG00000101482
SSCG00000017609	-0.543234	10.3413	0.00680718	0.0930723	657584337:PREDICTED: filamin-A-like isoform X2 [Stegastes partitus]	94.57	0	K04437	ENSDARG00000092281
SSCG00000017993	-0.54128	7.43014	0.00426737	0.0675711	317419321:Transient receptor potential cation channel subfamily M member 4 [Dicentrarchus labrax]	74.86	0	K04979	ENSDARG00000059993
SSCG00000014849	-0.539578	8.9068	0.00101349	0.0246945	765142784:PREDICTED: uncharacterized protein LOC101172433 isoform X1 [Oryzias latipes]	50.98	4e-13		NA
SSCG00000001053	-0.535814	4.97746	0.00456735	0.0714168	734604313:PREDICTED: sia-alpha-2,3-Gal-beta-1,4-GlcNAc-R:alpha 2,8-sialyltransferase-like [Larimichthys crocea]	87.94	0	K06613	ENSDARG00000045301
SSCG00000010135	-0.53565	6.99656	0.00075227	0.019951	657534821:PREDICTED: heparan-alpha-glucosaminide N-acetyltransferase-like isoform X1 [Stegastes partitus]	81.05	0	K10532	ENSDARG00000077804
SSCG00000008300	-0.535208	9.60619	0.00235336	0.0447021	808861828:Geranylgeranyl transferase type-2 subunit alpha [Larimichthys crocea]	63.2	0	K14050	ENSDARG00000061024
SSCG00000007458	-0.533288	5.3479	0.00621692	0.0872178	548339145:PREDICTED: eukaryotic translation initiation factor 4E-binding protein 1-like [Pundamilia nyererei]	76.47	2e-53	K07205	ENSDARG00000043608
SSCG00000011488	-0.532541	4.93152	0.00503543	0.0758947	554823029:PREDICTED: solute carrier family 25 member 35 [Haplochromis burtoni]	86.58	0	K15117	ENSDARG00000102783
SSCG00000002189	-0.532446	7.76244	0.00298929	0.0532857	974115841:PREDICTED: sarcoplasmic/endoplasmic reticulum calcium ATPase 2-like [Cyprinodon variegatus]	87.54	0	K05853	NA
SSCG00000004936	-0.531849	4.47059	0.00491224	0.0749964	657565181:PREDICTED: mitogen-activated protein kinase kinase kinase 13 [Stegastes partitus]	88.13	0	K04422	ENSDARG00000009493
SSCG00000006483	-0.530988	5.66108	0.00634419	0.08837	657579034:PREDICTED: cytochrome P450 3A40-like [Stegastes partitus]	75.19	0	K07424	ENSDARG00000037873
SSCG00000011675	-0.524019	6.00111	0.00214609	0.0420749	808876818:Membrane-associated guanylate kinase, WW and PDZ domain-containing protein 3 [Larimichthys crocea]	78.33	0	K06112	ENSDARG00000021590
SSCG00000003121	-0.523606	7.12112	0.00076288	0.0200279	657793459:PREDICTED: ras-related protein ralB-A-like [Cynoglossus semilaevis]	79.6	2e-107		NA
SSCG00000012831	-0.521055	5.87852	0.00295407	0.0527615	734643964:PREDICTED: arpin [Larimichthys crocea]	84.62	2e-71		ENSDARG00000041085
SSCG00000008919	-0.514041	6.40379	0.00301886	0.0534805	966644204:hypothetical protein cypCar_00025861 [Cyprinus carpio]	59.54	0		ENSDARG00000062757
SSCG00000012871	-0.513488	7.80459	0.00430551	0.0678299	657599803:PREDICTED: synaptotagmin-2-like [Stegastes partitus]	56.97	4e-149	K19902	NA
SSCG00000004759	-0.51175	5.58417	0.00729576	0.097616	657787121:PREDICTED: phosphofurin acidic cluster sorting protein 2-like isoform X2 [Cynoglossus semilaevis]	87.24	0		ENSDARG00000098644
SSCG00000003603	-0.511335	8.5028	0.00300397	0.0533786	657749639:PREDICTED: inositol 1,4,5-trisphosphate receptor type 2 [Cynoglossus semilaevis]	81.17	0	K04959	NA
SSCG00000012042	-0.51118	6.7832	0.00218002	0.0423121	317419838:5-oxoprolinase [Dicentrarchus labrax]	83.91	0	K01469	ENSDARG00000045123
SSCG00000019511	-0.50954	4.58078	0.00685012	0.0935407	348505727:PREDICTED: ubiquitin-conjugating enzyme E2 H-like [Oreochromis niloticus]	100	2e-76		NA
SSCG00000010968	-0.508869	7.75406	0.00280557	0.050643	734602372:PREDICTED: pre-B-cell leukemia transcription factor-interacting protein 1 isoform X1 [Larimichthys crocea]	43.94	0		ENSDARG00000011824
SSCG00000017172	-0.50669	6.57364	0.00575415	0.0829565	808847861:Sperm-associated antigen 1 [Larimichthys crocea]	76.73	0	K19870	ENSDARG00000004017
SSCG00000013249	-0.505776	5.34294	0.00574131	0.0829412	657547621:PREDICTED: rab-like protein 6 isoform X1 [Stegastes partitus]	77.54	0		ENSDARG00000079046
SSCG00000016796	-0.500774	6.1623	0.00253317	0.0470627	734594729:PREDICTED: protocadherin Fat 1 isoform X2 [Larimichthys crocea]	75.94	0	K16506	NA
SSCG00000007960	-0.499445	6.68922	0.00404889	0.0655107	657558890:PREDICTED: mitogen-activated protein kinase kinase kinase kinase 2 isoform X2 [Stegastes partitus]	83.05	0	K04414	ENSDARG00000033444
SSCG00000010201	-0.499356	6.04587	0.00410706	0.0662762	657522822:PREDICTED: phosphatidylinositol 3-kinase regulatory subunit gamma-like isoform X2 [Stegastes partitus]	91.04	0	K02649	NA
SSCG00000001663	-0.499073	8.04392	0.00478306	0.0735444	734644866:PREDICTED: diacylglycerol kinase zeta-like isoform X2 [Larimichthys crocea]	65.85	0		NA
SSCG00000017855	-0.497531	5.56736	0.00581448	0.0835892	657558941:PREDICTED: protein Hook homolog 3 isoform X2 [Stegastes partitus]	92.28	0	K16536	NA
SSCG00000007453	-0.496375	5.35945	0.00611019	0.086358	657536350:PREDICTED: GAS2-like protein 1 [Stegastes partitus]	71.83	0		ENSDARG00000078803
SSCG00000001485	-0.495657	7.58157	0.00363746	0.0609025	961933256:PREDICTED: membrane-bound transcription factor site-1 protease [Poecilia latipinna]	86.82	0	K08653	ENSDARG00000014634
SSCG00000011662	-0.494571	6.05312	0.00371121	0.0619333	657790611:PREDICTED: uncharacterized protein LOC103388763 [Cynoglossus semilaevis]	61.64	0		NA
SSCG00000018675	-0.49212	6.14213	0.00133659	0.0301583	734610102:PREDICTED: ras-related GTP-binding protein C-like [Larimichthys crocea]	88.92	0	K16186	NA
SSCG00000004491	-0.491881	7.08766	0.00538105	0.0796093	657536728:PREDICTED: dedicator of cytokinesis protein 5 isoform X2 [Stegastes partitus]	89.67	0	K17707	NA
SSCG000000017291	-0.488995	5.79782	0.00414779	0.0665259	657581003:PREDICTED: NIPA-like protein 3 [Stegastes partitus]	69.79	0		ENSDARG00000021147
SSCG00000010850	-0.482856	6.16558	0.00333725	0.0573233	657560304:PREDICTED: sphingomyelin phosphodiesterase 3-like isoform X1 [Stegastes partitus]	70	0	K12352	ENSDARG00000059811
SSCG00000009583	-0.482527	6.52197	0.00383892	0.06344	734616189:PREDICTED: tyrosine-protein kinase BAZ1B [Larimichthys crocea]	77.03	0	K11658	ENSDARG00000102832
SSCG00000011340	-0.480638	6.49242	0.00345214	0.0586919	499025393:PREDICTED: tumor susceptibility gene 101 protein [Maylandia zebra]	78.46	0	K12183	ENSDARG00000040854
SSCG00000015133	-0.47822	5.45341	0.00481835	0.0739379	734599750:PREDICTED: zinc fingers and homeoboxes protein 3-like [Larimichthys crocea]	66.63	0		ENSDARG00000087186
SSCG00000004643	-0.477429	5.82746	0.0056764	0.0824592	584027286:PREDICTED: putative tyrosine-protein phosphatase auxilin-like isoform X1 [Neolamprologus brichardi]	80.12	0	K09526	ENSDARG00000079891
SSCG00000013629	-0.476409	7.02822	0.00588706	0.084078	928041215:PREDICTED: SWI/SNF-related matrix-associated actin-dependent regulator of chromatin subfamily D member 2-like [Austrofundulus limnaeus]	76.34	0	K11650	ENSDARG00000088877
SSCG00000017967	-0.475325	6.65256	0.00259894	0.0478764	317419232:Protein ITFG3 [Dicentrarchus labrax]	66.24	0	K17258	ENSDARG00000071449
SSCG00000011124	-0.469513	6.55539	0.00628732	0.087821	734595137:PREDICTED: cleft lip and palate transmembrane protein 1-like protein [Larimichthys crocea]	85.07	0		ENSDARG00000021048
SSCG00000012241	-0.464736	6.94828	0.00618849	0.0869181	734605518:PREDICTED: DENN domain-containing protein 2C-like [Larimichthys crocea]	87.41	0	K20161	NA
SSCG00000016186	-0.45978	6.22489	0.00637415	0.0885413	835964282:PREDICTED: diacylglycerol kinase delta-like isoform X3 [Maylandia zebra]	83.23	0	K00901	NA
SSCG00000000700	-0.458736	5.04994	0.00559065	0.081524	657526226:PREDICTED: protein bicaudal D homolog 2-like [Stegastes partitus]	86.97	0	K18739	ENSDARG00000075571
SSCG00000016202	-0.456718	6.93705	0.00642395	0.0889152	734637841:PREDICTED: phosphorylase b kinase regulatory subunit alpha, skeletal muscle isoform isoform X1 [Larimichthys crocea]	81.02	0	K07190	ENSDARG00000105159
SSCG00000010964	-0.454217	6.50508	0.00466526	0.0723163	808885980:Interleukin-6 receptor subunit alpha [Larimichthys crocea]	46.7	3e-157	K05055	ENSDARG00000104474
SSCG00000000948	-0.453984	7.45015	0.0056819	0.0824605	554821153:PREDICTED: transcriptional regulator ATRX isoform X1 [Haplochromis burtoni]	69.22	0	K10779	NA
SSCG00000005037	-0.449347	6.63311	0.0067697	0.0929417	768942680:PREDICTED: protein kinase C beta type isoform X2 [Takifugu rubripes]	78.17	3e-179		NA
SSCG00000013113	-0.449311	6.04933	0.00421494	0.0671792	499023277:PREDICTED: ras-related C3 botulinum toxin substrate 1 [Maylandia zebra]	98.96	2e-137	K04392	ENSDARG00000090062
SSCG00000013580	-0.448484	5.77154	0.00715844	0.0962006	734608042:PREDICTED: MAP kinase-activating death domain protein isoform X3 [Larimichthys crocea]	82	0		ENSDARG00000003495
SSCG00000015959	-0.444655	6.23024	0.00253022	0.0470627	657538852:PREDICTED: ras-specific guanine nucleotide-releasing factor RalGPS2 isoform X1 [Stegastes partitus]	83.07	0		ENSDARG00000026519
SSCG00000007804	-0.44282	10.3625	0.00488565	0.0747774	831579831:PREDICTED: adseverin-like [Fundulus heteroclitus]	61.5	0	K05768	ENSDARG00000058348
SSCG00000020367	-0.418624	6.18841	0.00612031	0.086358	NA	NA	NA		NA
SSCG00000016973	0.446197	7.91118	0.00651982	0.0900087	734596202:PREDICTED: protein POF1B isoform X2 [Larimichthys crocea]	63	0		ENSDARG00000054060
SSCG00000010798	0.450703	6.9221	0.00628118	0.0878156	734634582:PREDICTED: ankyrin repeat domain-containing protein 10 isoform X2 [Larimichthys crocea]	82.39	0		ENSDARG00000004771
SSCG00000011692	0.453872	9.0084	0.00556269	0.0811939	557367723:calpain 2 [Sparus aurata]	79.68	0	K03853	NA
SSCG00000013811	0.455344	6.64069	0.00743247	0.0991841	339744403:protease nexin 1 [Oplegnathus fasciatus]	72.18	0	K16643	ENSDARG00000029353
SSCG00000012844	0.459625	5.78192	0.00582997	0.0836543	657562572:PREDICTED: fatty acid 2-hydroxylase [Stegastes partitus]	79.55	1e-157	K19703	ENSDARG00000090063
SSCG00000004255	0.466957	5.79186	0.00585913	0.0838993	657590495:PREDICTED: transcription initiation factor TFIID subunit 3-like [Stegastes partitus]	63.43	2e-172	K14650	ENSDARG00000045513
SSCG00000011019	0.470739	5.62093	0.00586354	0.0838993	974095054:PREDICTED: diphthine methyl ester synthase [Cyprinodon variegatus]	72.37	1e-156	K00586	ENSDARG00000100242
SSCG00000014179	0.471117	5.47839	0.00616164	0.0867006	676261332:Hyaluronidase-2 [Fukomys damarensis]	46.61	0	K01197	ENSDARG00000062997
SSCG00000017355	0.472116	8.68874	0.00391737	0.0642746	831580192:PREDICTED: protein phosphatase 1 regulatory subunit 27 [Fundulus heteroclitus]	76.65	2e-89	K17566	ENSDARG00000100504
SSCG00000014669	0.473037	5.73141	0.00388066	0.0638756	548440596:PREDICTED: radixin [Pundamilia nyererei]	90.24	0	K05762	NA
SSCG00000000360	0.473256	6.18905	0.00652066	0.0900087	822885629:P65 transcription factor, partial [Siniperca chuatsi]	69.23	0	K04735	ENSDARG00000098696
SSCG00000000828	0.48063	7.88328	0.0024113	0.0455193	657547325:PREDICTED: nucleolar protein 56 [Stegastes partitus]	80	0	K14564	ENSDARG00000012820
SSCG00000019137	0.482488	6.18236	0.00547048	0.0803866	808860869:putative ATP-dependent RNA helicase DDX56 [Larimichthys crocea]	83.1	0	K14810	ENSDARG00000020913
SSCG00000003785	0.485199	8.05949	0.00497907	0.075343	542208688:PREDICTED: serine/arginine-rich splicing factor 5 isoform X2 [Oreochromis niloticus]	85.36	3e-108	K12893	ENSDARG00000029818
SSCG00000011755	0.489538	7.78389	0.00402314	0.0652126	583999777:PREDICTED: major prion protein-like [Neolamprologus brichardi]	63.4	3e-63		ENSDARG00000104398
SSCG00000002854	0.489592	6.56131	0.00219856	0.0426107	657582690:PREDICTED: RAS guanyl-releasing protein 1-like isoform X2 [Stegastes partitus]	88.06	0	K04350	NA
SSCG00000011415	0.497488	9.13372	0.00309741	0.0541441	831483481:PREDICTED: LOW QUALITY PROTEIN: X-box-binding protein 1 [Fundulus heteroclitus]	53.81	7e-99	K09027	ENSDARG00000035622
SSCG00000018133	0.502272	6.39151	0.00221185	0.0428139	734620322:PREDICTED: B-cell CLL/lymphoma 9-like protein [Larimichthys crocea]	66.86	0		ENSDARG00000055054
SSCG00000018076	0.512173	7.88288	0.00693205	0.0942375	961984926:PREDICTED: FH1/FH2 domain-containing protein 1-like isoform X3 [Poecilia mexicana]	55.43	0		ENSDARG00000051768
SSCG00000007962	0.513159	5.63761	0.00577224	0.0831387	808856872:Disintegrin and metalloproteinase domain-containing protein 19 [Larimichthys crocea]	79.79	0		NA
SSCG00000004995	0.513327	6.1966	0.00205593	0.0408322	348524066:PREDICTED: laccase domain-containing protein 1 [Oreochromis niloticus]	48.97	6e-136	K05810	ENSDARG00000076914
SSCG00000018874	0.519921	9.70757	0.00749389	0.0998291	657755949:PREDICTED: 23 kDa integral membrane protein-like [Cynoglossus semilaevis]	49.34	7e-90	K17349	NA
SSCG00000007734	0.521708	5.42212	0.00548281	0.0803903	768954669:PREDICTED: SUMO-specific isopeptidase USPL1 [Takifugu rubripes]	39.36	1e-144		ENSDARG00000034825
SSCG00000005408	0.5257	6.05478	0.0039713	0.0646434	961809938:PREDICTED: transducin-like enhancer protein 1 isoform X2 [Poecilia latipinna]	92.23	0		ENSDARG00000002787
SSCG00000003165	0.525892	4.93608	0.00664828	0.0916046	930725834:PREDICTED: squalene synthase isoform X1 [Haplochromis burtoni]	82.59	0	K00801	ENSDARG00000101062
SSCG00000007126	0.529179	5.95966	0.00150984	0.0329465	734616457:PREDICTED: probable E3 ubiquitin-protein ligase TRIM8 [Larimichthys crocea]	71	0	K12001	NA
SSCG00000008146	0.530245	5.76714	0.000856199	0.0218388	657586818:PREDICTED: torsin-3A [Stegastes partitus]	81.42	0		ENSDARG00000079308
SSCG00000018893	0.532129	5.15942	0.00687386	0.0936133	734639506:PREDICTED: leukotriene A-4 hydrolase [Larimichthys crocea]	79.76	0	K01254	ENSDARG00000006029
SSCG00000006373	0.540098	4.95363	0.00536998	0.0795999	765160799:PREDICTED: uncharacterized protein LOC101172299 [Oryzias latipes]	55.95	3e-12		ENSDARG00000045898
SSCG00000012546	0.540784	5.01614	0.00358365	0.0601337	734614534:PREDICTED: transient receptor potential cation channel subfamily V member 1-like [Larimichthys crocea]	63.03	0	K05222	NA
SSCG00000004985	0.542237	5.61701	0.00196339	0.039771	808860223:Glycosyltransferase-like domain-containing protein 1 [Larimichthys crocea]	62.25	7e-176		ENSDARG00000020642
SSCG00000016744	0.543991	5.10647	0.00678541	0.09299	734603183:PREDICTED: nuclear pore complex protein Nup133 [Larimichthys crocea]	71.21	0	K14300	ENSDARG00000010078
SSCG00000020383	0.5444	8.56117	0.00488776	0.0747774	657803791:PREDICTED: envoplakin-like [Cynoglossus semilaevis]	65.85	0	K10383	ENSDARG00000019808
SSCG00000000060	0.545019	4.92584	0.00303268	0.0535951	657567406:PREDICTED: epoxide hydrolase 1 [Stegastes partitus]	81.54	0	K01253	ENSDARG00000042854
SSCG00000015919	0.546404	7.0588	0.00470144	0.0728031	657749285:PREDICTED: annexin A2 [Cynoglossus semilaevis]	87.26	0	K17092	ENSDARG00000003216
SSCG00000004744	0.551018	6.12223	0.000594655	0.0168617	657522570:PREDICTED: arf-GAP domain and FG repeat-containing protein 1-like isoform X1 [Stegastes partitus]	89.05	0	K15044	ENSDARG00000019526
SSCG00000018862	0.551677	8.36253	0.00139364	0.0311688	657755904:PREDICTED: 60S ribosomal protein L18a [Cynoglossus semilaevis]	98.25	7e-120	K02882	ENSDARG00000025073
SSCG00000003639	0.55623	8.14878	0.00244666	0.0459028	734620216:PREDICTED: zinc finger protein 36, C3H1 type-like 2 [Larimichthys crocea]	82.15	0	K18753	ENSDARG00000021806
SSCG00000010479	0.560329	6.28575	0.00641599	0.0888856	734628540:PREDICTED: GRAM domain-containing protein 3-like [Larimichthys crocea]	48.24	2e-53		NA
SSCG00000014143	0.563627	5.14046	0.0054028	0.0797763	657547041:PREDICTED: meteorin-like protein [Stegastes partitus]	60	6e-116		ENSDARG00000101914
SSCG00000007004	0.566352	5.94669	0.00150664	0.0329236	657586115:PREDICTED: low density lipoprotein receptor adapter protein 1 isoform X1 [Stegastes partitus]	87.5	0	K12474	ENSDARG00000039750
SSCG00000003325	0.568169	4.77338	0.00513541	0.0772489	657572801:PREDICTED: inactive rhomboid protein 2 [Stegastes partitus]	78.47	0		NA
SSCG00000002856	0.569613	6.60013	0.00215838	0.0420994	657582680:PREDICTED: relA-associated inhibitor [Stegastes partitus]	65.87	0		ENSDARG00000013777
SSCG00000009749	0.569936	4.90912	0.00432708	0.0680422	808864378:Angiomotin-like protein 2 [Larimichthys crocea]	57.9	0		NA
SSCG00000009477	0.570325	13.2832	0.00215669	0.0420994	939291971:PREDICTED: C-type mannose receptor 2-like [Maylandia zebra]	33.22	1e-39		NA
SSCG00000016601	0.575808	5.98111	0.000721568	0.0195617	657597972:PREDICTED: tubulin-specific chaperone E [Stegastes partitus]	49.3	0		ENSDARG00000099921
SSCG00000018070	0.576495	6.419	0.00226962	0.0437102	548423855:PREDICTED: selenoprotein S [Pundamilia nyererei]	51.5	1e-54	K14025	ENSDARG00000070097
SSCG00000013918	0.578623	6.80161	0.00176798	0.0367479	808886440:Calcium/calmodulin-dependent protein kinase type 1D [Larimichthys crocea]	90.13	0	K08794	NA
SSCG00000004966	0.58076	5.83413	0.00427931	0.0676397	NA	NA	NA		NA
SSCG00000012731	0.583589	5.27076	0.00175322	0.0366327	657548339:PREDICTED: netrin-4 [Stegastes partitus]	83.31	0	K06845	ENSDARG00000102066
SSCG00000018086	0.584215	5.72802	0.00132027	0.0298785	548348043:PREDICTED: RNA-binding protein NOB1 isoform X2 [Pundamilia nyererei]	65.28	0	K11883	ENSDARG00000016080
SSCG00000001357	0.584826	5.34711	0.00230204	0.0441119	658905962:PREDICTED: BTB/POZ domain-containing protein KCTD2 [Poecilia reticulata]	92.93	2e-130		ENSDARG00000025875
SSCG00000006150	0.588872	6.1949	0.000515681	0.0149538	542225176:PREDICTED: transcription factor ETV6 isoform X2 [Oreochromis niloticus]	78.64	0	K03211	NA
SSCG00000015096	0.592806	5.26614	0.00503368	0.0758947	734609054:PREDICTED: anthrax toxin receptor 2-like [Larimichthys crocea]	78.79	0		ENSDARG00000063011
SSCG00000016969	0.596298	4.99381	0.00343294	0.05854	657537259:PREDICTED: cytospin-A-like [Stegastes partitus]	56.14	0		NA
SSCG00000005644	0.598373	10.2189	0.00185071	0.0379931	808861182:Cytochrome b-245 heavy chain [Larimichthys crocea]	81.95	0	K08008	ENSDARG00000087574
SSCG00000020273	0.59927	4.74573	0.00680972	0.0930723	734598656:PREDICTED: ELM2 and SANT domain-containing protein 1-like [Larimichthys crocea]	60.27	0		ENSDARG00000053864
SSCG00000018888	0.599809	9.44238	0.000337725	0.0107096	734636446:PREDICTED: tetraspanin-8-like [Larimichthys crocea]	50.19	3e-87	K17349	NA
SSCG00000003380	0.601451	7.47069	0.00164617	0.0349223	736311437:PREDICTED: uncharacterized protein LOC104968167 [Notothenia coriiceps]	37.79	1e-16		NA
SSCG00000018119	0.602139	8.00799	0.000511378	0.0149187	734620349:PREDICTED: transcriptional coactivator YAP1 [Larimichthys crocea]	87.3	0	K16687	ENSDARG00000068401
SSCG00000006297	0.604684	6.71345	0.00523436	0.0785052	961933221:PREDICTED: prostaglandin G/H synthase 1 [Poecilia mexicana]	85.81	0	K00509	ENSDARG00000052148
SSCG00000014313	0.604716	6.28281	0.00579187	0.0833429	808869757:Gamma-adducin [Larimichthys crocea]	81.07	0	K18622	ENSDARG00000056250
SSCG00000017379	0.608382	4.63223	0.00304947	0.0537729	734616986:PREDICTED: alpha-N-acetylgalactosaminide alpha-2,6-sialyltransferase 3-like [Larimichthys crocea]	61.43	3e-125	K03374	ENSDARG00000100804
SSCG00000016822	0.608574	10.1299	0.00561523	0.0817262	961982622:PREDICTED: annexin A5-like [Poecilia mexicana]	87.66	0	K16646	ENSDARG00000016470
SSCG00000012654	0.609004	4.59221	0.00413932	0.0664601	930747697:PREDICTED: rho GTPase-activating protein 21 isoform X4 [Haplochromis burtoni]	60.62	0	K20315	ENSDARG00000075673
SSCG00000012980	0.611913	5.71891	0.00306885	0.0539277	657593954:PREDICTED: chromobox protein homolog 8-like [Stegastes partitus]	54.91	6e-111	K11454	ENSDARG00000038025
SSCG00000007096	0.612121	6.12595	0.00380828	0.0630019	NA	NA	NA		NA
SSCG00000016311	0.615498	5.7121	0.00634327	0.08837	734621972:PREDICTED: metastasis-associated in colon cancer protein 1 isoform X1 [Larimichthys crocea]	77.03	0		ENSDARG00000040717
SSCG00000017628	0.618061	4.95481	0.00175918	0.0367069	657578999:PREDICTED: sorting nexin-18 [Stegastes partitus]	80.03	0	K17923	ENSDARG00000067713
SSCG00000010218	0.618107	7.71983	0.00412222	0.0663251	525343413:glutamine synthetase [Oreochromis niloticus]	94.07	0	K01915	ENSDARG00000099776
SSCG00000006771	0.618981	4.15692	0.00388203	0.0638756	657582536:PREDICTED: rho GTPase-activating protein 24 isoform X1 [Stegastes partitus]	76.02	0		ENSDARG00000100973
SSCG00000008604	0.622945	6.2463	0.000457864	0.0137476	348517857:PREDICTED: homeobox protein Dlx4a-like [Oreochromis niloticus]	73.26	1e-122	K09314	ENSDARG00000011956
SSCG00000014793	0.624578	9.07147	0.00198814	0.0400322	961825486:PREDICTED: thioredoxin-like [Poecilia latipinna]	67.09	4e-32	K03671	ENSDARG00000031435
SSCG00000000738	0.625032	7.14381	0.00143526	0.0318661	657526305:PREDICTED: arginine-glutamic acid dipeptide repeats protein-like isoform X1 [Stegastes partitus]	83.91	0	K05628	NA
SSCG00000020528	0.625708	8.48175	0.000753411	0.019951	657802351:PREDICTED: signal transducer and activator of transcription 3 isoform X1 [Cynoglossus semilaevis]	90.06	0	K04692	NA
SSCG00000008675	0.625862	4.07201	0.00354094	0.0596795	808863615:Glucocorticoid modulatory element-binding protein 1 [Larimichthys crocea]	63.88	0		NA
SSCG00000013459	0.630203	6.20735	0.000343712	0.0107873	657587938:PREDICTED: suppression of tumorigenicity 5 protein [Stegastes partitus]	83.91	0	K20161	NA
SSCG00000002096	0.630273	6.14164	0.000510786	0.0149187	657584108:PREDICTED: collagen alpha-6(VI) chain isoform X3 [Stegastes partitus]	52.65	2e-70		NA
SSCG00000016211	0.63167	5.45855	0.000513494	0.0149187	542258313:PREDICTED: NF-X1-type zinc finger protein NFXL1 [Oreochromis niloticus]	65.83	0	K04948	ENSDARG00000070127
SSCG00000018867	0.633316	6.56062	0.00465647	0.0723163	657582394:PREDICTED: receptor-type tyrosine-protein phosphatase beta [Stegastes partitus]	57.51	0	K05694	ENSDARG00000076624
SSCG00000015973	0.633769	6.38445	0.00155041	0.0336393	617395815:PREDICTED: uncharacterized protein LOC103137168 [Poecilia formosa]	65.43	0	K00485	ENSDARG00000016357
SSCG00000007871	0.634529	4.26561	0.00128904	0.0293259	928064089:PREDICTED: ETS domain-containing protein Elk-3-like isoform X1 [Austrofundulus limnaeus]	61.84	7e-115	K09430	ENSDARG00000018688
SSCG00000005376	0.634818	7.109	0.00419061	0.0670014	657594969:PREDICTED: serine/threonine-protein kinase PLK2 isoform X1 [Stegastes partitus]	93.63	0	K08861	NA
SSCG00000011352	0.640159	6.30651	0.00105475	0.0254157	734607659:PREDICTED: ankyrin repeat and BTB/POZ domain-containing protein 2 [Larimichthys crocea]	85.71	0	K10521	NA
SSCG00000000199	0.642123	6.70624	0.00182234	0.0375116	734597900:PREDICTED: inositol-trisphosphate 3-kinase C [Larimichthys crocea]	66.81	0	K00911	ENSDARG00000067741
SSCG00000002504	0.646048	5.23668	0.00310196	0.0541441	928030526:PREDICTED: calpain-15 isoform X1 [Austrofundulus limnaeus]	74.27	0	K08582	ENSDARG00000060600
SSCG00000009983	0.646199	5.43922	0.00574765	0.0829412	734598185:PREDICTED: beta-1,4 N-acetylgalactosaminyltransferase 1-like [Larimichthys crocea]	67.68	0	K00725	NA
SSCG00000020332	0.646435	7.22583	0.000838382	0.0214561	657529909:PREDICTED: multiple C2 and transmembrane domain-containing protein 2 isoform X2 [Stegastes partitus]	72.63	0		NA
SSCG00000014098	0.646631	5.46593	0.0017916	0.0370288	734602312:PREDICTED: receptor activity-modifying protein 3-like [Larimichthys crocea]	78.66	4e-94	K08449	NA
SSCG00000017084	0.647688	8.29961	0.000341936	0.0107658	808879219:Clusterin [Larimichthys crocea]	71.56	0	K17252	ENSDARG00000010434
SSCG00000014983	0.649489	6.55328	0.00320809	0.0555425	498966141:PREDICTED: FERM domain-containing protein 4B-like isoform X3 [Maylandia zebra]	87.11	0		NA
SSCG00000001947	0.65087	3.85098	0.00277079	0.0501933	734634350:PREDICTED: protein FAM222B-like [Larimichthys crocea]	42.32	2e-54		NA
SSCG00000008841	0.653086	3.67351	0.0043017	0.0678299	765137874:PREDICTED: uncharacterized protein KIAA0247-like isoform X2 [Oryzias latipes]	66.67	3e-27		ENSDARG00000099969
SSCG00000009146	0.654718	5.61499	0.00231411	0.0442874	657748183:PREDICTED: dual specificity protein phosphatase 6 [Cynoglossus semilaevis]	83.63	0	K04459	NA
SSCG00000016880	0.655248	6.52571	0.000243822	0.00817366	808869906:Ral guanine nucleotide dissociation stimulator-like 1 [Larimichthys crocea]	86.78	0	K17635	NA
SSCG00000013795	0.656466	5.07128	0.00345926	0.0586919	961944776:PREDICTED: uncharacterized protein KIAA1522 homolog isoform X9 [Poecilia mexicana]	41.87	0		ENSDARG00000061804
SSCG00000004921	0.656568	5.76858	0.00524266	0.0785524	734636578:PREDICTED: 6-phosphofructo-2-kinase/fructose-2,6-bisphosphatase 3-like isoform X1 [Larimichthys crocea]	85.91	0	K01103	ENSDARG00000001953
SSCG00000009450	0.658103	6.8833	0.000928571	0.0231054	736305298:PREDICTED: ephrin type-A receptor 2-like isoform X2 [Notothenia coriiceps]	76.45	0	K05103	ENSDARG00000022727
SSCG00000016602	0.658307	3.55067	0.00741435	0.099029	736294952:PREDICTED: interferon regulatory factor 2-binding protein 2-B-like [Notothenia coriiceps]	46.52	1e-121		NA
SSCG00000002333	0.658552	5.21029	0.0037873	0.0629278	734617201:PREDICTED: lipase member H [Larimichthys crocea]	67.21	0	K19404	NA
SSCG00000019954	0.660334	4.57233	0.00108531	0.0258256	734621039:PREDICTED: ETS translocation variant 5 [Larimichthys crocea]	84.81	0	K15593	ENSDARG00000069763
SSCG00000012959	0.671076	5.32216	0.00675984	0.0928899	658859531:PREDICTED: neurofascin-like isoform X1 [Poecilia reticulata]	70.24	0	K06757	NA
SSCG00000008965	0.672278	6.91314	0.00554063	0.0811048	657563874:PREDICTED: dedicator of cytokinesis protein 10 isoform X3 [Stegastes partitus]	87.77	0		NA
SSCG00000016161	0.673119	5.21394	0.00119004	0.0274894	657566524:PREDICTED: serine protease HTRA3 [Stegastes partitus]	75.41	0	K08785	ENSDARG00000052895
SSCG00000016477	0.675423	7.35377	0.000229567	0.00781603	657553736:PREDICTED: neurogenic locus notch homolog protein 2-like [Stegastes partitus]	87.35	0	K02599	ENSDARG00000052139
SSCG00000002183	0.676726	6.4522	0.00158036	0.0339509	734626119:PREDICTED: protein spinster homolog 3-like [Larimichthys crocea]	68.58	0		ENSDARG00000035459
SSCG00000015092	0.677494	6.03316	0.00317895	0.0551633	657540523:PREDICTED: ras-GEF domain-containing family member 1B-B-like [Stegastes partitus]	86.13	0		ENSDARG00000033614
SSCG00000013277	0.677981	6.28883	0.00269223	0.0489447	584005200:PREDICTED: uncharacterized protein C8orf4 homolog [Neolamprologus brichardi]	89	1e-59		ENSDARG00000079497
SSCG00000000256	0.679201	6.09271	0.00195542	0.0397151	657585432:PREDICTED: arf-GAP with Rho-GAP domain, ANK repeat and PH domain-containing protein 3 isoform X3 [Stegastes partitus]	62.31	0	K12490	NA
SSCG00000016043	0.681717	5.44189	0.00107595	0.0256429	87620038:4SNc-tudor domain protein [Ictalurus punctatus]	48.24	7e-16		NA
SSCG00000018891	0.682299	4.74759	0.000772489	0.0202453	583971297:PREDICTED: protein artemis-like isoform X2 [Neolamprologus brichardi]	52.14	0	K10887	ENSDARG00000045704
SSCG00000014536	0.682995	6.9984	0.00319812	0.0554328	974078272:PREDICTED: MARCKS-related protein [Cyprinodon variegatus]	79.66	6e-68	K13536	ENSDARG00000039034
SSCG00000006328	0.683055	6.48042	0.00139732	0.0311765	734606795:PREDICTED: lipid phosphate phosphohydrolase 1 isoform X1 [Larimichthys crocea]	86.17	1e-180	K01080	ENSDARG00000053381
SSCG00000001509	0.686067	5.88651	0.00109278	0.0259226	657751261:PREDICTED: rho-related GTP-binding protein RhoV [Cynoglossus semilaevis]	86.86	4e-154	K07866	ENSDARG00000070434
SSCG00000009971	0.686149	6.14083	0.000886034	0.0224496	734598177:PREDICTED: activin receptor type-1-like [Larimichthys crocea]	81.39	0	K13594	NA
SSCG00000002728	0.689375	6.15555	0.00335423	0.057421	410922283:PREDICTED: zinc finger protein 703 isoform X1 [Takifugu rubripes]	83.39	0		ENSDARG00000035563
SSCG00000008582	0.693765	6.22773	0.000513009	0.0149187	734639529:PREDICTED: neuronal-specific septin-3-like isoform X2 [Larimichthys crocea]	85.86	0	K16938	ENSDARG00000019191
SSCG00000018554	0.694239	7.01136	0.00186282	0.0381719	808878805:Tissue factor [Larimichthys crocea]	49.19	1e-66	K03901	ENSDARG00000005673
SSCG00000017590	0.69462	6.66272	0.00310247	0.0541441	657528609:PREDICTED: uncharacterized protein LOC103365835 [Stegastes partitus]	49.36	5e-69	K06474	ENSDARG00000095268
SSCG00000006164	0.695363	4.71024	0.00016212	0.00598226	734617046:PREDICTED: mitogen-activated protein kinase 11 [Larimichthys crocea]	85.97	0	K04441	ENSDARG00000045836
SSCG00000001729	0.69907	6.1441	0.000757375	0.0199866	768912508:PREDICTED: mitochondrial basic amino acids transporter isoform X2 [Takifugu rubripes]	85.62	0	K15109	ENSDARG00000057352
SSCG00000015790	0.701364	7.00078	0.000652768	0.018136	NA	NA	NA		NA
SSCG00000020519	0.70232	6.15363	0.000462686	0.0138651	657581261:PREDICTED: serine/threonine-protein kinase 17A-like [Stegastes partitus]	80.93	0	K08804	ENSDARG00000015922
SSCG00000003006	0.702331	4.42445	0.00481453	0.0739379	831535051:PREDICTED: cystatin-F-like [Fundulus heteroclitus]	56.74	6e-55	K13902	ENSDARG00000074425
SSCG00000010976	0.705001	8.95425	0.00203384	0.0405201	736253542:PREDICTED: protein S100-A1-like [Notothenia coriiceps]	77.89	2e-46		NA
SSCG00000009047	0.705231	9.18187	0.000113068	0.00455048	657572270:PREDICTED: CD166 antigen homolog [Stegastes partitus]	66.09	0	K06547	ENSDARG00000026531
SSCG00000019913	0.705395	7.19337	3.98e-05	0.00187279	734610683:PREDICTED: uncharacterized protein LOC104921772 isoform X4 [Larimichthys crocea]	35.19	1e-72		ENSDARG00000102583
SSCG00000005884	0.705705	5.07051	0.00111148	0.0262845	808862058:Tensin-3 [Larimichthys crocea]	61.17	0	K18080	NA
SSCG00000020032	0.709012	6.90993	0.000151734	0.00577157	657572966:PREDICTED: mitogen-activated protein kinase kinase kinase 5-like [Stegastes partitus]	74.39	0	K04426	NA
SSCG00000019808	0.711605	6.07701	0.000160034	0.00598226	617406306:PREDICTED: fibrous sheath CABYR-binding protein-like [Poecilia formosa]	34.57	6e-21		NA
SSCG00000013724	0.713577	4.41168	0.00044882	0.0135293	657575945:PREDICTED: CDK5 regulatory subunit-associated protein 1 [Stegastes partitus]	76.27	0		ENSDARG00000044925
SSCG00000005038	0.713914	4.16696	0.00223591	0.04317	657556657:PREDICTED: voltage-dependent calcium channel gamma-3 subunit-like [Stegastes partitus]	76.31	3e-161	K04868	NA
SSCG00000016256	0.717596	3.29409	0.00267192	0.0486335	734631899:PREDICTED: zinc finger CCHC domain-containing protein 4, partial [Larimichthys crocea]	80	3e-78		ENSDARG00000104531
SSCG00000018977	0.717996	4.95956	0.00541729	0.079913	974058254:PREDICTED: ras-interacting protein 1-like [Cyprinodon variegatus]	86.9	0		ENSDARG00000074829
SSCG00000000012	0.719805	7.97057	0.000188752	0.00661849	657530007:PREDICTED: protein Shroom3-like isoform X2 [Stegastes partitus]	56.73	0	K18625	ENSDARG00000094181
SSCG00000003851	0.721525	5.40753	0.000814629	0.0209939	657546506:PREDICTED: protein kinase C zeta type [Stegastes partitus]	85.21	0	K18952	ENSDARG00000021225
SSCG00000020111	0.722481	4.92397	0.000231293	0.00785728	657546899:PREDICTED: flocculation protein FLO11-like [Stegastes partitus]	66.82	0		ENSDARG00000088195
SSCG00000001801	0.722827	6.60255	0.000103311	0.00428207	808878614:Angiomotin-like protein 2 [Larimichthys crocea]	75.83	0		ENSDARG00000061923
SSCG00000002651	0.725326	5.81583	8.87e-05	0.00375811	734625348:PREDICTED: mothers against decapentaplegic homolog 9 [Larimichthys crocea]	90.45	0	K16791	NA
SSCG00000000505	0.726726	3.44629	0.0059685	0.0850024	NA	NA	NA		NA
SSCG00000006099	0.728334	7.06429	5.67e-05	0.00253016	808857121:PDZ and LIM domain protein 2 [Larimichthys crocea]	73.45	0		ENSDARG00000069956
SSCG00000015836	0.73037	6.56725	0.000429734	0.0130572	923855180:PREDICTED: leucine-rich repeat-containing protein 15-like [Pundamilia nyererei]	62.25	0		ENSDARG00000070792
SSCG00000003145	0.730749	4.47688	0.00103655	0.0250166	657734642:PREDICTED: bone morphogenetic protein 4 [Cynoglossus semilaevis]	90.59	0	K04662	ENSDARG00000019995
SSCG00000012209	0.731938	5.20443	0.000227546	0.00778196	657533771:PREDICTED: anosmin-1 [Stegastes partitus]	74.76	0		ENSDARG00000012896
SSCG00000016549	0.733042	5.24137	0.0017274	0.0362421	808867471:Colorectal mutant cancer protein [Larimichthys crocea]	58.35	0		ENSDARG00000089071
SSCG00000001390	0.735471	4.34045	0.00211589	0.0416208	657580752:PREDICTED: G-protein coupled receptor family C group 5 member C isoform X1 [Stegastes partitus]	53.67	3e-136	K04620	ENSDARG00000100862
SSCG00000010332	0.737095	6.40819	0.00191354	0.0389682	657577961:PREDICTED: neuropilin-1a-like [Stegastes partitus]	73.09	0	K06724	ENSDARG00000027290
SSCG00000009167	0.741754	3.79818	0.00307352	0.0539384	928053651:PREDICTED: sodium-dependent neutral amino acid transporter B(0)AT2-like [Austrofundulus limnaeus]	84.8	0	K05048	ENSDARG00000062821
SSCG00000015440	0.746153	4.24051	0.00119432	0.027518	657803322:PREDICTED: ADP-ribosylation factor-like protein 4D [Cynoglossus semilaevis]	86.63	7e-128	K07945	ENSDARG00000045074
SSCG00000004593	0.746216	3.82736	0.00290572	0.0520203	808883248:BAG family molecular chaperone regulator 3 [Larimichthys crocea]	88	9e-55	K09557	ENSDARG00000039486
SSCG00000019847	0.747981	8.82886	9.37e-05	0.00392614	401664006:nuclear factor erythroid-derived 2-like 2 [Oplegnathus fasciatus]	64.38	0	K05638	ENSDARG00000042824
SSCG00000019032	0.750635	4.36599	0.000362842	0.0112488	NA	NA	NA		NA
SSCG00000009247	0.750686	7.38279	5.42e-05	0.00244784	808857234:RNA-binding motif, single-stranded-interacting protein 1 [Larimichthys crocea]	80.07	4e-156		NA
SSCG00000002993	0.751485	9.78399	0.00240409	0.0454394	657583451:PREDICTED: induced myeloid leukemia cell differentiation protein Mcl-1-like [Stegastes partitus]	55.8	9e-93	K02539	ENSDARG00000008363
SSCG00000017986	0.752568	6.44403	0.000155562	0.00587323	554805550:PREDICTED: ETS translocation variant 4 isoform X1 [Haplochromis burtoni]	76.07	0	K15592	ENSDARG00000018303
SSCG00000015953	0.754246	7.18798	1.63e-05	0.000861205	808860054:Zinc finger FYVE domain-containing protein 9 [Larimichthys crocea]	69.07	0	K04679	ENSDARG00000100764
SSCG00000012355	0.754305	4.07753	0.00221817	0.0428818	NA	NA	NA		NA
SSCG00000003676	0.75534	5.37035	0.00539696	0.0797673	657575198:PREDICTED: tissue factor pathway inhibitor-like [Stegastes partitus]	55.68	5e-97	K03909	ENSDARG00000034718
SSCG00000013881	0.761264	4.29413	0.00019403	0.00677239	657534518:PREDICTED: partitioning defective 3 homolog [Stegastes partitus]	60.92	3e-70		NA
SSCG00000010106	0.763366	5.09849	1.34e-05	0.000753455	734605165:PREDICTED: forkhead box protein J3-like [Larimichthys crocea]	67.5	0	K09403	ENSDARG00000075774
SSCG00000014396	0.768106	4.14207	0.00166633	0.0351441	NA	NA	NA		NA
SSCG00000018849	0.771743	2.75657	0.00463429	0.0721294	928066832:PREDICTED: uncharacterized protein LOC106531701 [Austrofundulus limnaeus]	43.75	1e-35	K17886	ENSDARG00000045675
SSCG00000002485	0.772307	6.0304	0.00056566	0.0161876	930756178:PREDICTED: RNA 3'-terminal phosphate cyclase-like protein isoform X2 [Haplochromis burtoni]	78.89	3e-147	K11108	ENSDARG00000038312
SSCG00000018320	0.775018	6.31068	2.41e-05	0.00120946	734636218:PREDICTED: death-associated protein kinase 2-like [Larimichthys crocea]	77.71	0	K08803	ENSDARG00000034210
SSCG00000001463	0.775703	4.32633	0.00425641	0.0675072	657591254:PREDICTED: kinase D-interacting substrate of 220 kDa [Stegastes partitus]	77.8	0	K12460	NA
SSCG00000007452	0.776044	5.81649	0.0039838	0.0646434	736168064:PREDICTED: pulmonary surfactant-associated protein B [Notothenia coriiceps]	58.44	2e-88	K12382	ENSDARG00000067566
SSCG00000007037	0.779303	2.38718	0.00600197	0.0853993	NA	NA	NA		NA
SSCG00000018604	0.780006	2.90909	0.00711481	0.0960374	734639022:PREDICTED: Na(+)/H(+) exchange regulatory cofactor NHE-RF2-like [Larimichthys crocea]	68.11	2e-175	K13358	ENSDARG00000101655
SSCG00000009434	0.782703	5.27972	0.000299592	0.00970997	657561524:PREDICTED: pleckstrin homology-like domain family A member 3 [Stegastes partitus]	78.32	3e-71		ENSDARG00000037804
SSCG00000014547	0.784991	5.86627	1.34e-05	0.000754233	657588145:PREDICTED: leukemia inhibitory factor receptor-like [Stegastes partitus]	47.19	0	K05058	NA
SSCG00000018949	0.785699	5.9381	5.3e-05	0.00241541	657560654:PREDICTED: uncharacterized protein LOC103360159 [Stegastes partitus]	67.86	2e-96		ENSDARG00000077176
SSCG00000015628	0.787185	4.20257	0.00474567	0.0732277	734610272:PREDICTED: laminin subunit gamma-2-like [Larimichthys crocea]	87.5	1e-88		ENSDARG00000091813
SSCG00000020334	0.791252	5.93573	0.000170377	0.0061469	657529924:PREDICTED: rhophilin-2 isoform X1 [Stegastes partitus]	83.21	0		ENSDARG00000014577
SSCG00000005338	0.796498	6.79001	0.00133291	0.0301199	734609080:PREDICTED: growth arrest and DNA damage-inducible protein GADD45 gamma [Larimichthys crocea]	89.94	4e-100	K04402	ENSDARG00000019417
SSCG00000018921	0.796714	2.43461	0.00739744	0.0988897	657598162:PREDICTED: myelin-associated glycoprotein-like isoform X2 [Stegastes partitus]	56.03	0		NA
SSCG00000009860	0.801882	5.46789	0.00206314	0.0408983	928047669:PREDICTED: cytochrome P450 26B1 [Austrofundulus limnaeus]	87.36	0	K12664	ENSDARG00000077121
SSCG00000003648	0.8061	4.8886	0.000368181	0.0113912	657536217:PREDICTED: RING finger protein 122-like [Stegastes partitus]	88.46	2e-95	K15699	ENSDARG00000039483
SSCG00000020780	0.807221	3.47698	0.00114677	0.026705	736305050:PREDICTED: ski-like protein [Notothenia coriiceps]	65.73	8e-141		NA
SSCG00000009474	0.808768	5.35841	0.00495261	0.0751664	657763217:PREDICTED: neural cell adhesion molecule L1.1-like [Cynoglossus semilaevis]	60.32	0	K06550	ENSDARG00000007149
SSCG00000014607	0.813243	6.04276	0.000631371	0.0176379	657576866:PREDICTED: zinc finger protein 451 [Stegastes partitus]	53.18	0		ENSDARG00000076939
SSCG00000009017	0.81789	3.9228	0.00202022	0.0404388	657761031:PREDICTED: transcription factor Sox-10-like [Cynoglossus semilaevis]	89.51	0	K09270	ENSDARG00000077467
SSCG00000016879	0.820483	3.92614	0.00573292	0.0829412	734603141:PREDICTED: semaphorin-6B [Larimichthys crocea]	84.5	0	K06842	ENSDARG00000036626
SSCG00000009790	0.826983	4.15882	0.00262014	0.047978	657570742:PREDICTED: vascular endothelial growth factor A isoform X2 [Stegastes partitus]	89.56	2e-103	K05448	ENSDARG00000034700
SSCG00000002860	0.832931	2.13055	0.0063498	0.08837	808876612:ELKS/Rab6-interacting/CAST family member 1, partial [Larimichthys crocea]	79.17	3e-97	K16072	NA
SSCG00000014674	0.839063	6.52236	1.36e-05	0.000756936	529125451:interleukin-1 receptor 1 [Sparus aurata]	49.76	0	K05172	ENSDARG00000088672
SSCG00000000110	0.839354	3.54617	0.000721552	0.0195617	657527215:PREDICTED: rhotekin isoform X3 [Stegastes partitus]	81.64	0		ENSDARG00000031345
SSCG00000007434	0.842159	7.43612	0.000271973	0.00894052	657816865:PREDICTED: LIM domain kinase 2-like [Cynoglossus semilaevis]	74.96	0	K05744	NA
SSCG00000010051	0.844316	5.25016	0.000181254	0.00641454	657526460:PREDICTED: prostacyclin synthase-like [Stegastes partitus]	64.33	4e-65		NA
SSCG00000007113	0.846606	3.9134	0.00555523	0.0811939	734616471:PREDICTED: peroxisome proliferator-activated receptor gamma coactivator-related protein 1 [Larimichthys crocea]	51.63	0	K17963	ENSDARG00000090337
SSCG00000010826	0.846671	6.1329	0.00627083	0.0877514	584013357:PREDICTED: peptidyl-prolyl cis-trans isomerase FKBP14-like [Neolamprologus brichardi]	78.1	1e-119	K09577	ENSDARG00000040695
SSCG00000007142	0.846943	2.94972	0.00240039	0.0454258	657547157:PREDICTED: G-protein coupled receptor 4-like [Stegastes partitus]	71.73	1e-169	K04312	ENSDARG00000102912
SSCG00000015185	0.847057	5.91892	6.25e-05	0.00276743	734609637:PREDICTED: delta-like protein 4 [Larimichthys crocea]	78.13	0	K06051	NA
SSCG00000009070	0.849438	5.98144	0.00113094	0.0265693	908534714:PREDICTED: collagen alpha-1(XVIII) chain-like [Oreochromis niloticus]	47.34	0	K06823	ENSDARG00000036558
SSCG00000014525	0.851227	4.25358	0.000614136	0.017315	NA	NA	NA		NA
SSCG00000000233	0.85148	7.32419	0.00174798	0.0365733	657587849:PREDICTED: filamin A-interacting protein 1-like [Stegastes partitus]	58.37	0		ENSDARG00000037910
SSCG00000002706	0.855107	3.76656	0.000228432	0.00779481	808859979:T-box transcription factor TBX1 [Larimichthys crocea]	91.91	0	K10175	ENSDARG00000031891
SSCG00000001133	0.855477	3.93978	0.000930093	0.0231054	734594494:PREDICTED: dual specificity protein phosphatase 13 isoform B-like [Larimichthys crocea]	72.43	1e-89	K14165	ENSDARG00000061498
SSCG00000013743	0.856295	4.45753	0.00509564	0.0767264	657532916:PREDICTED: short-chain dehydrogenase/reductase 3 [Stegastes partitus]	90.4	0	K11146	ENSDARG00000044982
SSCG00000020040	0.856574	4.12295	0.00227929	0.0437954	808873202:Ribonuclease [Larimichthys crocea]	50.63	2e-179		ENSDARG00000005271
SSCG00000000878	0.856625	2.33604	0.00670608	0.0922343	657559550:PREDICTED: GATA-binding factor 2-like isoform X2 [Stegastes partitus]	94.1	0	K17894	NA
SSCG00000015805	0.858872	6.46614	8.25e-06	0.00050924	808847691:Ceramide synthase 2 [Larimichthys crocea]	78.57	0	K04710	ENSDARG00000031387
SSCG00000006360	0.862125	6.16224	0.00111732	0.0263816	327475143:Rhag [Opsanus beta]	86.21	0	K06580	ENSDARG00000019253
SSCG00000004982	0.862606	3.41666	0.000762099	0.0200279	974084549:PREDICTED: zinc finger E-box-binding homeobox 2-like isoform X2 [Cyprinodon variegatus]	39.1	6e-105		NA
SSCG00000013298	0.864508	2.93766	0.00622127	0.0872178	657563122:PREDICTED: delta-like protein 1 [Stegastes partitus]	85.89	0	K06051	NA
SSCG00000000639	0.866296	1.69123	0.00395546	0.0646434	657568429:PREDICTED: retinol dehydrogenase 10-like [Stegastes partitus]	88.54	0	K11151	NA
SSCG00000001827	0.869756	4.38959	0.000321828	0.0102695	808884232:Cysteine/serine-rich nuclear protein 2 [Larimichthys crocea]	55.67	1e-180	K17494	NA
SSCG00000017447	0.871194	6.06254	0.00278527	0.0503361	529421367:PREDICTED: LOW QUALITY PROTEIN: tetratricopeptide repeat protein 28 [Falco peregrinus]	44.46	0		NA
SSCG00000002595	0.871338	4.47976	0.00157801	0.0339509	941782744:PREDICTED: rho GTPase-activating protein 7-like [Xiphophorus maculatus]	56.45	0		NA
SSCG00000019682	0.871544	4.12815	0.000162527	0.00598226	584022738:PREDICTED: regulator of cell cycle RGCC-like [Neolamprologus brichardi]	80.77	5e-64		ENSDARG00000035810
SSCG00000011951	0.875977	5.87926	0.00391892	0.0642746	808873357:hypothetical protein EH28_03352 [Larimichthys crocea]	72.47	0		ENSDARG00000075718
SSCG00000015849	0.876431	3.33184	0.00424611	0.0674645	657529720:PREDICTED: leucine-rich repeat-containing protein 8C [Stegastes partitus]	89.56	0		NA
SSCG00000018822	0.878773	3.10871	0.00113398	0.0265693	NA	NA	NA		NA
SSCG00000000390	0.884039	1.94835	0.00211747	0.0416208	928047820:PREDICTED: arylsulfatase J-like [Austrofundulus limnaeus]	69.52	6e-39	K12375	ENSDARG00000077590
SSCG00000019721	0.884873	4.73384	0.00107394	0.0256429	499043773:PREDICTED: phakinin [Maylandia zebra]	67.12	0	K10379	ENSDARG00000011998
SSCG00000009068	0.885932	4.42797	0.000675314	0.0186604	542221685:PREDICTED: protein FAM171B-like isoform X1 [Oreochromis niloticus]	47.28	0		NA
SSCG00000011408	0.887543	4.34066	0.00723512	0.0968896	808862406:Patatin-like phospholipase domain-containing protein 2 [Larimichthys crocea]	77.94	0	K16816	ENSDARG00000089390
SSCG00000011234	0.892496	1.68043	0.00685865	0.0935734	657539983:PREDICTED: glutamate receptor ionotropic, kainate 1-like [Stegastes partitus]	92.03	0	K05201	ENSDARG00000069139
SSCG00000014646	0.896976	4.95944	0.000217533	0.00747305	229368150:C-X-C motif chemokine 10 precursor [Anoplopoma fimbria]	71.7	2e-44	K05416	ENSDARG00000074487
SSCG00000013770	0.901588	2.86709	0.00149618	0.0327892	734648414:PREDICTED: transcriptional regulator Myc-2-like [Larimichthys crocea]	57.33	3e-90		NA
SSCG00000003998	0.901691	5.59784	0.000114685	0.00459129	348520608:PREDICTED: complement factor D-like [Oreochromis niloticus]	75.94	1e-152	K01334	ENSDARG00000039579
SSCG00000010953	0.90211	4.4029	0.00163476	0.0347811	657567488:PREDICTED: SH2 domain-containing adapter protein E-like [Stegastes partitus]	80.31	7e-98		ENSDARG00000087956
SSCG00000015618	0.9057	4.33003	0.00368221	0.0615555	657525858:PREDICTED: fibroblast growth factor receptor-like 1 [Stegastes partitus]	81.45	0		ENSDARG00000032617
SSCG00000013611	0.906669	7.95542	0.00172021	0.0361409	929143555:PREDICTED: neuronal acetylcholine receptor subunit alpha-7-like isoform X1 [Salmo salar]	58.53	0	K05312	NA
SSCG00000003818	0.907749	6.46185	3.47e-05	0.00167092	734636689:PREDICTED: NUAK family SNF1-like kinase 1 [Larimichthys crocea]	77.41	0	K08800	ENSDARG00000020086
SSCG00000004245	0.910096	3.26743	0.00534364	0.0793637	NA	NA	NA		NA
SSCG00000020576	0.91118	4.2596	0.000131536	0.00511815	NA	NA	NA		NA
SSCG00000020769	0.915253	7.12709	0.000906303	0.0228116	NA	NA	NA		NA
SSCG00000002563	0.917502	5.35641	0.000630564	0.0176379	734594478:PREDICTED: disintegrin and metalloproteinase domain-containing protein 12-like [Larimichthys crocea]	80.58	0	K06835	ENSDARG00000077461
SSCG00000019197	0.918784	7.70739	0.000180769	0.00641224	974051723:PREDICTED: uncharacterized protein LOC107088754 [Cyprinodon variegatus]	43.41	6e-96		ENSDARG00000075173
SSCG00000010250	0.920732	6.81637	8.3e-06	0.00050924	808878558:Tensin-3 [Larimichthys crocea]	77.88	0	K18080	ENSDARG00000031911
SSCG00000014652	0.923335	3.21059	0.00714641	0.0962006	734616491:PREDICTED: ras association domain-containing protein 4 [Larimichthys crocea]	70.66	5e-138	K09851	NA
SSCG00000006951	0.925629	5.51784	0.00560294	0.0816252	642075397:unnamed protein product [Oncorhynchus mykiss]	54.87	3e-28		NA
SSCG00000020510	0.926018	6.72944	0.000452865	0.0136243	584006604:PREDICTED: histone-lysine N-methyltransferase EZH1-like [Neolamprologus brichardi]	76.87	0	K17451	ENSDARG00000037894
SSCG00000018821	0.931224	7.81012	5.79e-06	0.00037899	657572502:PREDICTED: CD9 antigen-like isoform X1 [Stegastes partitus]	90.41	4e-125	K06460	ENSDARG00000016691
SSCG00000012878	0.934639	7.06775	0.00091651	0.0229549	734645558:PREDICTED: serine/threonine-protein kinase Sgk1-like isoform X1 [Larimichthys crocea]	92.02	0	K13302	NA
SSCG00000010129	0.936665	2.50819	0.00151856	0.0330422	961918249:PREDICTED: protocadherin-9-like, partial [Poecilia mexicana]	91.09	5e-143		NA
SSCG00000005172	0.938297	2.15186	0.00261369	0.0479743	734606837:PREDICTED: putative N-acetylated-alpha-linked acidic dipeptidase [Larimichthys crocea]	82.27	0	K01301	ENSDARG00000021383
SSCG00000011170	0.938861	1.8857	0.00698341	0.0947669	929311472:PREDICTED: tetraspanin-13-like [Salmo salar]	61.67	3e-74	K17356	NA
SSCG00000018665	0.94092	3.33879	0.000162199	0.00598226	736262796:PREDICTED: endothelin-2-like [Notothenia coriiceps]	51.89	6e-52	K16366	ENSDARG00000036912
SSCG00000003553	0.942421	6.41831	0.00117594	0.0272593	657578989:PREDICTED: endothelial lipase [Stegastes partitus]	81.05	0	K01046	ENSDARG00000031044
SSCG00000006535	0.945582	2.90065	0.000257113	0.00854411	NA	NA	NA		NA
SSCG00000013531	0.947188	2.68202	0.00210032	0.0414977	736288474:PREDICTED: uncharacterized protein LOC104963546 [Notothenia coriiceps]	59.83	1e-148		ENSDARG00000089383
SSCG00000001577	0.947927	4.49701	0.000220798	0.00756817	498980888:PREDICTED: ectoderm-neural cortex protein 1 [Maylandia zebra]	97.97	0	K10462	ENSDARG00000058322
SSCG00000000459	0.948894	4.94359	0.000628089	0.0176107	657568169:PREDICTED: neurabin-1 isoform X2 [Stegastes partitus]	80.41	0	K17551	ENSDARG00000061304
SSCG00000015596	0.950548	6.71873	0.000143168	0.00551451	808864551:Adenylosuccinate synthetase isozyme 1 C [Larimichthys crocea]	57.74	0	K01939	ENSDARG00000103671
SSCG00000010283	0.954888	8.93905	4.95e-05	0.00226865	401663988:CCAAT/enhancer binding protein delta2 protein [Oplegnathus fasciatus]	78.55	9e-121	K10050	ENSDARG00000087303
SSCG00000002984	0.956495	7.50091	0.000342183	0.0107658	375340657:cathepsin S protein [Dicentrarchus labrax]	68.67	1e-167	K01368	ENSDARG00000013771
SSCG00000000579	0.956612	2.98898	0.00413256	0.0664215	657573516:PREDICTED: thromboxane A2 receptor isoform X2 [Stegastes partitus]	72.05	0	K04264	ENSDARG00000104717
SSCG00000014967	0.957113	5.28335	0.00303405	0.0535951	617442239:PREDICTED: xin actin-binding repeat-containing protein 2-like [Poecilia formosa]	62.11	0		NA
SSCG00000002729	0.958715	5.56466	0.00174401	0.0365403	657813234:PREDICTED: cholesterol 25-hydroxylase-like protein [Cynoglossus semilaevis]	61.45	6e-101	K10223	ENSDARG00000093818
SSCG00000003228	0.96047	3.29599	0.000529775	0.0153043	657558986:PREDICTED: arf-GAP with coiled-coil, ANK repeat and PH domain-containing protein 3-like isoform X2 [Stegastes partitus]	78.34	0	K12489	ENSDARG00000099240
SSCG00000008145	0.96252	6.52626	0.00218038	0.0423121	734627864:PREDICTED: Abelson tyrosine-protein kinase 2 isoform X1 [Larimichthys crocea]	68.18	1e-51		NA
SSCG00000020234	0.963877	5.5577	0.00457446	0.0714168	822092767:twist family bHLH transcription factor 2 [Oryzias latipes]	78.26	2e-87	K09069	NA
SSCG00000020382	0.964471	2.95765	0.00545899	0.0803854	734628097:PREDICTED: ubiquitin carboxyl-terminal hydrolase 43-like [Larimichthys crocea]	75.75	0	K11856	ENSDARG00000103494
SSCG00000006836	0.965259	2.45305	0.00117985	0.0273084	657584608:PREDICTED: regulator of G-protein signaling 3 isoform X4 [Stegastes partitus]	70.36	0	K07524	ENSDARG00000094605
SSCG00000003674	0.9729	5.77403	1.57e-06	0.000124994	432931641:PREDICTED: calcitonin gene-related peptide type 1 receptor [Oryzias latipes]	85.74	0	K04577	ENSDARG00000011571
SSCG00000000765	0.973038	2.28682	0.00166791	0.0351441	410914371:PREDICTED: alpha-galactosidase A [Takifugu rubripes]	55.56	1e-22		NA
SSCG00000009640	0.974079	6.92618	1.84e-07	1.91e-05	657593512:PREDICTED: serine/threonine-protein kinase pim-1 [Stegastes partitus]	90.24	0	K04702	ENSDARG00000100020
SSCG00000003759	0.97456	1.14839	0.00679308	0.0930116	808861650:Retinol dehydrogenase 12 [Larimichthys crocea]	84.31	0	K11153	ENSDARG00000018069
SSCG00000009473	0.979703	9.99017	0.00198702	0.0400322	734549369:Brevican core protein, partial [Toxocara canis]	37.7	2e-08		NA
SSCG00000016225	0.980364	5.29204	1.4e-05	0.000769253	961862280:PREDICTED: protein Shroom4 isoform X1 [Poecilia latipinna]	48.27	0	K18625	ENSDARG00000079900
SSCG00000002507	0.985575	2.18778	0.00610897	0.086358	734608279:PREDICTED: ankyrin repeat and fibronectin type-III domain-containing protein 1-like [Larimichthys crocea]	81.82	0		ENSDARG00000060941
SSCG00000007995	0.985658	7.11017	1.18e-05	0.0006818	548334841:PREDICTED: uncharacterized protein LOC102200694 isoform X3 [Pundamilia nyererei]	41.29	5e-123		ENSDARG00000069988
SSCG00000007464	0.986558	12.4613	1.59e-05	0.000853606	808885572:Eosinophil peroxidase [Larimichthys crocea]	64.18	0		ENSDARG00000019521
SSCG00000009279	0.986574	3.24176	0.00343638	0.05854	734631740:PREDICTED: collagen alpha-1(XXVIII) chain-like [Larimichthys crocea]	63.19	0	K16748	ENSDARG00000076321
SSCG00000001247	0.987926	4.57995	0.00082555	0.0211988	734645112:PREDICTED: protein atonal homolog 8 isoform X2 [Larimichthys crocea]	66.27	4e-139	K09084	ENSDARG00000037555
SSCG00000007254	0.98835	5.96354	1.62e-06	0.000128022	734599714:PREDICTED: rho GTPase-activating protein 39-like isoform X1 [Larimichthys crocea]	83.82	0		NA
SSCG00000005744	0.988556	7.54171	6.41e-06	0.000412302	831548631:PREDICTED: solute carrier family 43 member 3-like [Fundulus heteroclitus]	63.41	0	K08230	ENSDARG00000057949
SSCG00000019558	0.992214	5.37234	2.13e-05	0.00108216	734612014:PREDICTED: chitinase domain-containing protein 1 [Larimichthys crocea]	70.66	0	K17525	ENSDARG00000069673
SSCG00000018661	0.992385	5.37136	1.15e-07	1.25e-05	583998705:PREDICTED: enhancer of filamentation 1-like [Neolamprologus brichardi]	76.76	0	K16832	ENSDARG00000089878
SSCG00000005101	1.00414	3.20108	0.00112724	0.0265693	675305534:hypothetical protein AS27_07309, partial [Aptenodytes forsteri]	21.59	8e-14		NA
SSCG00000010876	1.00469	7.45508	1.48e-05	0.000802163	734600262:PREDICTED: death domain-containing membrane protein NRADD-like isoform X1 [Larimichthys crocea]	75	0	K02583	ENSDARG00000057143
SSCG00000014643	1.00531	6.98499	0.000468264	0.0139501	657572025:PREDICTED: C-C motif chemokine 5-like [Stegastes partitus]	87.76	6e-56	K10031	ENSDARG00000037116
SSCG00000019815	1.00638	4.67786	0.000179358	0.00637703	657528440:PREDICTED: CKLF-like MARVEL transmembrane domain-containing protein 4 [Stegastes partitus]	80.17	2e-63		ENSDARG00000052020
SSCG00000011228	1.0067	4.80392	2.15e-06	0.000160455	498981634:PREDICTED: metabotropic glutamate receptor 5-like [Maylandia zebra]	87.8	0	K04604	ENSDARG00000004445
SSCG00000013914	1.00736	6.07414	1.44e-07	1.53e-05	548404986:PREDICTED: matrix-remodeling-associated protein 8-like [Pundamilia nyererei]	72.45	0		ENSDARG00000062222
SSCG00000004015	1.01025	6.22896	0.000274305	0.00895926	657541047:PREDICTED: tumor necrosis factor alpha-induced protein 2 [Stegastes partitus]	48.95	0	K19989	ENSDARG00000058160
SSCG00000014325	1.01318	7.84962	0.0001586	0.00594378	808870949:Protein FAM53B [Larimichthys crocea]	72.59	5e-180		ENSDARG00000016156
SSCG00000010544	1.01507	1.91731	0.00126175	0.0289406	734596897:PREDICTED: sterile alpha motif domain-containing protein 11 [Larimichthys crocea]	71	0		NA
SSCG00000013074	1.01742	4.70856	0.00300611	0.0533786	499008303:PREDICTED: CDP-diacylglycerol--glycerol-3-phosphate 3-phosphatidyltransferase, mitochondrial [Maylandia zebra]	76.33	0	K00995	ENSDARG00000075857
SSCG00000015900	1.03152	2.33603	0.00307654	0.0539384	734632543:PREDICTED: F-box and leucine-rich protein 22 [Larimichthys crocea]	58.55	1e-77	K10288	ENSDARG00000096995
SSCG00000013292	1.03575	5.72737	0.00087465	0.0222351	584025384:PREDICTED: alpha-2-macroglobulin-like [Neolamprologus brichardi]	56.14	0		NA
SSCG00000012942	1.03577	0.725812	0.00617109	0.0867536	736179634:PREDICTED: inward rectifier potassium channel 13 [Notothenia coriiceps]	84.85	0	K05006	ENSDARG00000043443
SSCG00000019602	1.03828	2.21977	0.0035461	0.0597005	657550724:PREDICTED: mucin-17-like isoform X1 [Stegastes partitus]	45.63	0		ENSDARG00000097224
SSCG00000009098	1.03837	4.27977	0.00309911	0.0541441	657584064:PREDICTED: unique cartilage matrix-associated protein-like [Stegastes partitus]	54.67	8e-39		ENSDARG00000027799
SSCG00000015591	1.03879	5.50538	0.000163156	0.00598226	734617699:PREDICTED: pleckstrin homology domain-containing family G member 3-like isoform X1 [Larimichthys crocea]	64.75	0		ENSDARG00000058835
SSCG00000000552	1.0396	4.19089	7.14e-05	0.00311083	808872457:EGF-containing fibulin-like extracellular matrix protein 1 [Larimichthys crocea]	66.88	0	K18262	ENSDARG00000059121
SSCG00000011727	1.04024	6.76577	1.39e-05	0.000766353	548440157:PREDICTED: MARCKS-related protein-like [Pundamilia nyererei]	74.44	9e-47	K13536	NA
SSCG00000000452	1.04061	6.42567	4.06e-06	0.000278095	657568149:PREDICTED: tissue factor pathway inhibitor 2 [Stegastes partitus]	82.76	3e-121		ENSDARG00000061351
SSCG00000020457	1.04303	2.58019	0.00425765	0.0675072	642052822:unnamed protein product [Oncorhynchus mykiss]	93.09	0		NA
SSCG00000000382	1.04935	2.61642	0.00024744	0.00825864	657737313:PREDICTED: dachshund homolog 2 [Cynoglossus semilaevis]	70.62	0		ENSDARG00000034785
SSCG00000010961	1.04935	7.50273	1.02e-05	0.000610266	498937209:PREDICTED: tuftelin [Maylandia zebra]	74.75	0		ENSDARG00000061242
SSCG00000008107	1.05165	6.73055	1.6e-05	0.000855135	684194201:follistatin-related protein 3 [Siniperca chuatsi]	85.25	6e-149		ENSDARG00000025670
SSCG00000018863	1.05832	3.74049	0.00485381	0.0744072	658920353:PREDICTED: epidermal growth factor receptor kinase substrate 8 isoform X8 [Poecilia reticulata]	50.43	0	K17277	ENSDARG00000102128
SSCG00000018591	1.06096	4.52254	1.78e-06	0.000138299	929275034:PREDICTED: uncharacterized protein LOC106579159 [Salmo salar]	48.28	4e-05		NA
SSCG00000002372	1.06851	2.76104	0.00215446	0.0420994	657562513:PREDICTED: rho GTPase-activating protein 23-like isoform X4 [Stegastes partitus]	75.83	0	K20315	NA
SSCG00000000217	1.06865	5.37415	0.00455997	0.0714099	831512329:PREDICTED: protein-glutamine gamma-glutamyltransferase 6-like, partial [Fundulus heteroclitus]	50.78	4e-34		NA
SSCG00000017079	1.07043	5.75134	7.24e-07	6.35e-05	657526197:PREDICTED: scavenger receptor class A member 3 [Stegastes partitus]	77.47	0		ENSDARG00000008060
SSCG00000007947	1.0709	5.75654	0.0028311	0.0510434	657784139:PREDICTED: protein-glutamine gamma-glutamyltransferase E-like [Cynoglossus semilaevis]	63.51	4e-57		NA
SSCG00000006747	1.07123	4.08926	3.81e-05	0.00180152	657585586:PREDICTED: zinc-binding protein A33-like [Stegastes partitus]	84.88	0		ENSDARG00000060688
SSCG00000010496	1.07275	1.97309	0.00144787	0.0320993	542205147:PREDICTED: ephrin type-A receptor 4-A-like [Oreochromis niloticus]	79.9	0	K05105	NA
SSCG00000008221	1.07334	2.28639	0.00531032	0.0791772	542188027:PREDICTED: regulating synaptic membrane exocytosis protein 1-like isoform X1 [Oreochromis niloticus]	72.31	0	K15291	NA
SSCG00000013416	1.0753	5.85842	0.00526792	0.078699	657746048:PREDICTED: cysteine-rich secretory protein LCCL domain-containing 2 [Cynoglossus semilaevis]	78.57	0	K19919	ENSDARG00000077275
SSCG00000007337	1.07863	4.7968	0.00129851	0.0294297	734615448:PREDICTED: erythrocyte band 7 integral membrane protein-like [Larimichthys crocea]	91.87	2e-178	K17286	ENSDARG00000057035
SSCG00000011669	1.08388	4.77807	1.14e-05	0.0006623	657524549:PREDICTED: hematopoietic progenitor cell antigen CD34 [Stegastes partitus]	61.86	2e-112	K06474	ENSDARG00000100446
SSCG00000012480	1.08414	8.18113	0.00718469	0.0964684	734626541:PREDICTED: carbonic anhydrase 4-like [Larimichthys crocea]	79.67	0	K18246	ENSDARG00000043589
SSCG00000017515	1.08595	2.46089	0.00061693	0.0173617	5441265:sonic hedgehog [Paralichthys olivaceus]	77.12	4e-167	K11988	NA
SSCG00000019908	1.08726	2.80087	0.00140075	0.0311906	808878435:SET and MYND domain-containing protein 3 [Larimichthys crocea]	57.8	3e-81	K11426	NA
SSCG00000003201	1.08773	7.72568	0.00265189	0.0484095	928045481:PREDICTED: CCAAT/enhancer-binding protein beta-like [Austrofundulus limnaeus]	77.18	6e-152	K10048	ENSDARG00000042725
SSCG00000007259	1.0889	7.71693	1.74e-05	0.000917122	317418992:DNA-binding protein inhibitor ID-1 [Dicentrarchus labrax]	90.15	2e-80	K04680	ENSDARG00000040764
SSCG00000003941	1.09185	4.36958	0.000235166	0.00794355	928061145:PREDICTED: gap junction alpha-5 protein-like [Austrofundulus limnaeus]	67.8	3e-179	K07614	ENSDARG00000069450
SSCG00000000190	1.09246	4.79932	4.57e-05	0.00212099	831548305:PREDICTED: protein CASP-like, partial [Fundulus heteroclitus]	89.27	2e-167	K09313	NA
SSCG00000019304	1.09392	5.31654	0.000928607	0.0231054	499008688:PREDICTED: glucose-6-phosphatase 3 [Maylandia zebra]	65	3e-153	K01084	ENSDARG00000020371
SSCG00000005435	1.09767	1.59112	0.00251283	0.0468878	657550007:PREDICTED: single-stranded DNA-binding protein 2 [Stegastes partitus]	84.75	0		ENSDARG00000099727
SSCG00000005040	1.10168	2.11607	0.00397462	0.0646434	542248824:PREDICTED: caskin-1-like isoform X1 [Oreochromis niloticus]	77.66	0		ENSDARG00000100166
SSCG00000009984	1.10887	2.02222	0.000625086	0.0175588	617415140:PREDICTED: zinc finger protein 385A-like isoform X3 [Poecilia formosa]	72.98	0		ENSDARG00000009899
SSCG00000004280	1.11614	4.83059	6.82e-06	0.000433482	765122276:PREDICTED: coiled-coil domain-containing protein 136-like isoform X1 [Oryzias latipes]	65.03	4e-145		ENSDARG00000057921
SSCG00000020531	1.1195	8.96813	0.00334932	0.0574013	432868062:PREDICTED: hemoglobin embryonic subunit alpha-like [Oryzias latipes]	69.93	3e-66	K13826	NA
SSCG00000002329	1.12036	8.43829	0.000332286	0.0105811	657581572:PREDICTED: pleckstrin homology-like domain family B member 2 isoform X4 [Stegastes partitus]	80.56	0		ENSDARG00000079889
SSCG00000010558	1.1236	2.81395	0.00147922	0.0326049	390407719:twist 3b [Gasterosteus aculeatus]	72.3	2e-97	K09069	NA
SSCG00000006205	1.12485	5.47654	2.88e-06	0.000206893	734636842:PREDICTED: zinc finger protein GLIS2-like [Larimichthys crocea]	73.33	0	K09233	NA
SSCG00000005030	1.12743	3.09947	0.000511018	0.0149187	657593658:PREDICTED: vascular cell adhesion protein 1-like [Stegastes partitus]	50.97	1e-115		NA
SSCG00000020518	1.12763	5.79721	5.63e-05	0.00252013	657581269:PREDICTED: myosin light chain kinase, smooth muscle-like isoform X2 [Stegastes partitus]	69.17	0	K00907	ENSDARG00000034801
SSCG00000006042	1.12983	0.693523	0.00286878	0.0516009	657578050:PREDICTED: kininogen-1-like [Stegastes partitus]	53.72	6e-129	K03898	ENSDARG00000022372
SSCG00000005578	1.13234	5.22919	0.000370358	0.0114123	929124470:PREDICTED: aminopeptidase N-like [Salmo salar]	62.14	0	K11140	ENSDARG00000103878
SSCG00000017800	1.13392	1.48894	0.00491683	0.0749964	542199424:PREDICTED: spindle pole body component 110-like isoform X2 [Oreochromis niloticus]	57.89	0		NA
SSCG00000003837	1.13517	2.80499	0.000465228	0.013914	734633804:PREDICTED: transcriptional enhancer factor TEF-3-like [Larimichthys crocea]	86.47	0	K09448	ENSDARG00000075274
SSCG00000002247	1.13588	2.04922	0.00251453	0.0468878	583979348:PREDICTED: adenosine deaminase domain-containing protein 2-like isoform X1 [Neolamprologus brichardi]	62.24	0		NA
SSCG00000000874	1.1401	4.68369	4.06e-06	0.000278095	583978752:PREDICTED: MAP kinase-activated protein kinase 3-like [Neolamprologus brichardi]	83.5	0	K04444	ENSDARG00000002552
SSCG00000002134	1.14176	0.19132	0.00503234	0.0758947	961891025:PREDICTED: nectin-1-like [Poecilia latipinna]	84.26	0	K06081	NA
SSCG00000005031	1.14323	1.03702	0.00587993	0.0840549	835984657:PREDICTED: calmodulin-regulated spectrin-associated protein 3-like isoform X2 [Maylandia zebra]	65.58	0	K17493	NA
SSCG00000006967	1.14896	4.96014	0.00162429	0.0346992	584007266:PREDICTED: immunoglobulin lambda-like polypeptide 5-like [Neolamprologus brichardi]	54.07	8e-35		ENSDARG00000078975
SSCG00000018564	1.15271	4.48999	0.00379313	0.062956	617516554:PREDICTED: carbonic anhydrase-like [Poecilia formosa]	77.61	3e-146	K18245	ENSDARG00000011166
SSCG00000020573	1.15351	6.90344	1.26e-07	1.35e-05	50512586:sox9 [Epinephelus akaara]	83.95	0	K18435	ENSDARG00000003293
SSCG00000016971	1.15583	3.22028	8.99e-05	0.00377894	908490558:PREDICTED: homeodomain-interacting protein kinase 3-like isoform X2 [Oreochromis niloticus]	43.51	4e-55		NA
SSCG00000009932	1.15953	2.55909	0.00239711	0.04542	734598085:PREDICTED: transcription factor NF-E2 45 kDa subunit [Larimichthys crocea]	49.9	1e-123	K05638	ENSDARG00000020606
SSCG00000001997	1.16858	4.33118	6.66e-05	0.00292032	734594488:PREDICTED: A disintegrin and metalloproteinase with thrombospondin motifs 14 [Larimichthys crocea]	72.33	0	K08628	ENSDARG00000060127
SSCG00000018390	1.17425	3.18127	0.00368453	0.0615555	657558989:PREDICTED: protein FAM132A isoform X1 [Stegastes partitus]	85.67	3e-178		ENSDARG00000070681
SSCG00000019869	1.17549	1.2784	0.00225321	0.0434491	348515759:PREDICTED: transcription cofactor vestigial-like protein 3 [Oreochromis niloticus]	58.6	7e-108		ENSDARG00000038305
SSCG00000013348	1.17695	2.56489	0.000105384	0.00433269	657747145:PREDICTED: forkhead box protein F1 [Cynoglossus semilaevis]	89.32	0	K09399	ENSDARG00000015399
SSCG00000016756	1.1803	0.808184	0.00255972	0.0472897	NA	NA	NA		NA
SSCG00000002988	1.18358	9.44154	1.31e-09	2.22e-07	734615689:PREDICTED: toll-like receptor 2 type-2 [Larimichthys crocea]	70.27	0		ENSDARG00000040249
SSCG00000009704	1.18488	1.79748	0.00359407	0.0602422	229366910:Epithelial membrane protein 3 [Anoplopoma fimbria]	89.09	1e-100		ENSDARG00000101461
SSCG00000009491	1.18606	12.6428	0.000299836	0.00970997	34013702:lectin protein type III [Hippocampus comes]	48.15	1e-07		NA
SSCG00000020152	1.18711	2.81936	0.00113573	0.0265695	658871672:PREDICTED: protein shisa-3 homolog [Poecilia reticulata]	78.65	2e-130		ENSDARG00000075467
SSCG00000011801	1.18822	4.31425	0.00113022	0.0265693	617428774:PREDICTED: EH domain-containing protein 3 [Poecilia formosa]	84.52	0		NA
SSCG00000017412	1.1913	2.33614	0.00159488	0.0341667	584003709:PREDICTED: carboxyl-terminal PDZ ligand of neuronal nitric oxide synthase protein-like isoform X1 [Neolamprologus brichardi]	54.98	0	K16513	ENSDARG00000022085
SSCG00000013244	1.19952	5.08922	2.1e-11	5.62e-09	734615376:PREDICTED: LIM domain transcription factor LMO4-B-like [Larimichthys crocea]	94.97	6e-108		ENSDARG00000013853
SSCG00000007864	1.20162	5.61099	0.000164398	0.00601336	734615259:PREDICTED: podocalyxin [Larimichthys crocea]	82.68	7e-108	K06817	ENSDARG00000031228
SSCG00000011707	1.20593	2.04445	0.00702743	0.0950445	930743641:PREDICTED: dedicator of cytokinesis protein 3-like isoform X8 [Haplochromis burtoni]	59.86	0		NA
SSCG00000002669	1.20798	7.25457	0.000202434	0.00700165	908452476:PREDICTED: protein-glutamine gamma-glutamyltransferase 5-like [Oreochromis niloticus]	51.47	1e-60	K05622	NA
SSCG00000008049	1.21697	2.26146	0.00355807	0.059836	808847730:PR domain zinc finger protein 16 [Larimichthys crocea]	84.23	0		ENSDARG00000078324
SSCG00000009759	1.21785	3.652	0.00149571	0.0327892	657539046:PREDICTED: B-cell lymphoma 6 protein isoform X1 [Stegastes partitus]	78.78	0	K15618	ENSDARG00000070864
SSCG00000019257	1.22289	1.04162	0.000855714	0.0218388	734598212:PREDICTED: RIB43A-like with coiled-coils protein 1 [Larimichthys crocea]	51.06	1e-99		ENSDARG00000055739
SSCG00000006067	1.22317	4.89229	1.45e-06	0.000116753	657530173:PREDICTED: protein NDNF [Stegastes partitus]	91.64	0		ENSDARG00000062936
SSCG00000011673	1.22503	4.13765	1.96e-05	0.00101454	736180884:PREDICTED: complement decay-accelerating factor isoform X3 [Notothenia coriiceps]	48.61	2e-93	K04006	ENSDARG00000086724
SSCG00000012290	1.23134	3.82652	8.95e-05	0.00377297	734622507:PREDICTED: interleukin-17 receptor B [Larimichthys crocea]	62.05	3e-78	K05165	NA
SSCG00000000014	1.24	4.12409	8.93e-05	0.00377283	657529968:PREDICTED: fibroblast growth factor 1 isoform X2 [Stegastes partitus]	70.97	1e-40		NA
SSCG00000018122	1.24668	4.52507	0.000972536	0.0238107	734620336:PREDICTED: tetratricopeptide repeat protein 36 isoform X1 [Larimichthys crocea]	76.8	6e-92		ENSDARG00000011693
SSCG00000019812	1.24872	5.91152	6.25e-07	5.55e-05	928020866:PREDICTED: CKLF-like MARVEL transmembrane domain-containing protein 4 [Austrofundulus limnaeus]	75.76	3e-44		NA
SSCG00000004844	1.25327	7.26057	3.99e-06	0.000276423	657542841:PREDICTED: fibroleukin [Stegastes partitus]	79.84	0		ENSDARG00000019861
SSCG00000017468	1.261	2.79488	0.00245957	0.0460883	742132306:PREDICTED: dual specificity protein phosphatase 26 [Esox lucius]	76.81	3e-103	K14165	ENSDARG00000103752
SSCG00000006565	1.26173	3.39143	0.000150547	0.00575513	961853007:PREDICTED: SHC-transforming protein 2 isoform X1 [Poecilia mexicana]	75.07	0	K17447	ENSDARG00000062080
SSCG00000002061	1.26383	4.91312	4.18e-07	3.91e-05	736187112:PREDICTED: ephrin type-A receptor 6 [Notothenia coriiceps]	67.47	8e-27		NA
SSCG00000018654	1.26898	3.65015	0.00176545	0.0367479	410902963:PREDICTED: band 3 anion transport protein [Takifugu rubripes]	85.71	2e-166		NA
SSCG00000006800	1.27987	5.58115	3.16e-05	0.0015343	657559908:PREDICTED: tyrosine-protein kinase SgK223 isoform X2 [Stegastes partitus]	71.52	0	K17537	NA
SSCG00000010917	1.28138	-0.0626844	0.00233036	0.0443205	657595781:PREDICTED: GTP-binding protein GEM-like [Stegastes partitus]	71.99	2e-142	K07846	ENSDARG00000029112
SSCG00000000785	1.28148	4.30262	3.5e-05	0.0016783	657542108:PREDICTED: protein-glutamine gamma-glutamyltransferase 2-like [Stegastes partitus]	81.39	0	K05625	ENSDARG00000074094
SSCG00000006784	1.29612	2.72048	2.24e-05	0.00112934	551494355:PREDICTED: mothers against decapentaplegic homolog 7 [Xiphophorus maculatus]	96.13	4e-127	K19631	ENSDARG00000016858
SSCG00000000439	1.29711	1.42915	0.000947041	0.0233984	657584553:PREDICTED: integrin beta-8 [Stegastes partitus]	81.44	0	K06591	ENSDARG00000028222
SSCG00000006482	1.30227	1.40074	0.00019606	0.00681208	736226797:PREDICTED: CTTNBP2 N-terminal-like protein isoform X1 [Notothenia coriiceps]	66.04	5e-11		NA
SSCG00000005102	1.30651	4.73354	4.63e-07	4.28e-05	NA	NA	NA		NA
SSCG00000020428	1.30749	2.55504	0.00241671	0.045565	808865597:C-Jun-amino-terminal kinase-interacting protein 3 [Larimichthys crocea]	89.43	0	K04436	NA
SSCG00000016535	1.31047	1.22537	0.00538001	0.0796093	808865124:Cannabinoid receptor 2 [Larimichthys crocea]	73.58	1e-175	K04278	ENSDARG00000039970
SSCG00000018116	1.31907	5.20394	1.98e-07	2e-05	734620345:PREDICTED: progesterone receptor isoform X2 [Larimichthys crocea]	65.16	0	K08556	ENSDARG00000035966
SSCG00000018695	1.32376	0.0137409	0.00547671	0.0803903	NA	NA	NA		NA
SSCG00000017378	1.32505	2.88136	0.0052556	0.078669	734640778:PREDICTED: prostaglandin E synthase [Larimichthys crocea]	79.72	1e-77	K15729	ENSDARG00000020136
SSCG00000003635	1.328	0.912136	0.00427054	0.0675711	974063643:PREDICTED: fibrillin-1-like [Cyprinodon variegatus]	61.13	0		ENSDARG00000087558
SSCG00000016832	1.33275	3.7948	6.58e-06	0.0004214	734601871:PREDICTED: mineralocorticoid receptor [Larimichthys crocea]	69.26	0	K08555	ENSDARG00000102082
SSCG00000012978	1.33575	2.84538	0.000156415	0.00589087	348530702:PREDICTED: immediate early response gene 2 protein-like [Oreochromis niloticus]	56.14	1e-11		NA
SSCG00000020360	1.3417	6.57261	1.57e-05	0.000847661	657573642:PREDICTED: transcription factor jun-B-like [Stegastes partitus]	91.36	0	K09028	ENSDARG00000104773
SSCG00000015599	1.35184	4.17792	1.93e-06	0.000148689	657549848:PREDICTED: GTP cyclohydrolase 1 feedback regulatory protein [Stegastes partitus]	95.24	1e-52		ENSDARG00000098588
SSCG00000014295	1.35481	5.31152	1.03e-09	1.81e-07	657544677:PREDICTED: cGMP-dependent protein kinase 1 isoform X1 [Stegastes partitus]	94.48	0	K07376	ENSDARG00000020656
SSCG00000020696	1.35885	1.58135	0.000654157	0.0181415	928034412:PREDICTED: voltage-dependent calcium channel gamma-2 subunit [Austrofundulus limnaeus]	80.62	0	K04867	NA
SSCG00000003545	1.36643	5.43817	2.53e-07	2.52e-05	736161252:PREDICTED: proepiregulin, partial [Notothenia coriiceps]	64.62	2e-53	K09784	NA
SSCG00000012799	1.37349	9.25335	0.000467595	0.0139501	523704414:hemoglobin subunit beta-1-like [Oryzias latipes]	78.91	3e-83	K13825	ENSDARG00000045143
SSCG00000000200	1.37583	6.62999	1.47e-06	0.000117974	831576156:PREDICTED: latexin isoform X3 [Fundulus heteroclitus]	59.69	2e-71		ENSDARG00000043102
SSCG00000005837	1.3784	0.495751	0.00397769	0.0646434	657553300:PREDICTED: monocarboxylate transporter 13-like [Stegastes partitus]	73.81	0	K08189	ENSDARG00000055342
SSCG00000016834	1.37925	4.11313	2.9e-08	3.66e-06	962012388:PREDICTED: mineralocorticoid receptor-like [Poecilia latipinna]	86.03	0	K08555	NA
SSCG00000004019	1.37932	3.05789	0.00265511	0.0484095	808861704:Neuroblast differentiation-associated protein AHNAK [Larimichthys crocea]	70.24	1e-25		ENSDARG00000095347
SSCG00000015149	1.38155	5.65054	6.16e-09	8.94e-07	734611561:PREDICTED: DNA-binding protein inhibitor ID-2 [Larimichthys crocea]	91.55	1e-81	K17693	ENSDARG00000055283
SSCG00000010884	1.383	1.03221	0.000663381	0.018364	831299993:PREDICTED: fatty acid-binding protein, adipocyte-like [Clupea harengus]	78.36	5e-74	K08753	NA
SSCG00000016656	1.38727	6.26113	0.00317682	0.0551633	657758124:PREDICTED: immediate early response gene 2 protein [Cynoglossus semilaevis]	57.29	9e-45		ENSDARG00000099195
SSCG00000010003	1.38735	3.16842	0.000780317	0.0203532	966643741:hypothetical protein cypCar_00024624 [Cyprinus carpio]	39.22	3e-05		NA
SSCG00000008285	1.38919	0.935687	0.00114466	0.0266965	554878295:PREDICTED: vertebrate ancient opsin-like [Haplochromis burtoni]	85.42	9e-172	K04256	NA
SSCG00000008799	1.39134	3.8802	0.000388364	0.011943	734600610:PREDICTED: homeobox protein BarH-like 2 [Larimichthys crocea]	80.67	4e-161	K09361	ENSDARG00000041098
SSCG00000017420	1.3945	1.05233	0.000369387	0.0114054	734631998:PREDICTED: MORN repeat-containing protein 3 [Larimichthys crocea]	55.46	5e-79		NA
SSCG00000012013	1.39809	4.89645	4.31e-06	0.000290833	657581616:PREDICTED: C-X-C motif chemokine 11-like [Stegastes partitus]	62.83	1e-46		NA
SSCG00000019330	1.40309	5.06691	0.000236551	0.00796492	584032081:PREDICTED: sclerostin-like [Neolamprologus brichardi]	63.07	3e-90	K16834	ENSDARG00000061259
SSCG00000011240	1.41278	5.9569	8.4e-11	1.91e-08	542227120:PREDICTED: PDZ and LIM domain protein 4 [Oreochromis niloticus]	77.84	0		ENSDARG00000068973
SSCG00000007215	1.4136	5.33633	0.000207197	0.00713405	348528687:PREDICTED: cyclic nucleotide-gated cation channel-like [Oreochromis niloticus]	84.72	0	K04949	ENSDARG00000102968
SSCG00000016505	1.41428	2.1863	0.000149642	0.00574112	734618332:PREDICTED: metalloproteinase inhibitor 2-like [Larimichthys crocea]	53.42	8e-79		NA
SSCG00000001064	1.41967	4.2893	1.08e-09	1.87e-07	657537157:PREDICTED: mothers against decapentaplegic homolog 6 [Stegastes partitus]	76.58	1e-161	K04677	ENSDARG00000031763
SSCG00000003954	1.43627	0.680423	0.00435457	0.068404	808887367:Protein phosphatase 1 regulatory subunit 1C [Larimichthys crocea]	54.72	1e-39	K17549	NA
SSCG00000005794	1.44375	0.165139	0.00330514	0.0569642	657557145:PREDICTED: testican-1 [Stegastes partitus]	80.1	0	K08136	ENSDARG00000074644
SSCG00000009436	1.4474	4.55907	4.87e-06	0.00032556	657561503:PREDICTED: ladinin-1 [Stegastes partitus]	54.48	4e-115	K12045	ENSDARG00000020610
SSCG00000016534	1.4514	2.12707	0.00127283	0.0291509	808881961:hypothetical protein EH28_18161 [Larimichthys crocea]	46.25	6e-12		NA
SSCG00000003930	1.45853	5.85634	1.56e-08	2.08e-06	167599359:cytochrome P450 1A1 [Terapon jarbua]	84.07	0	K07408	ENSDARG00000098315
SSCG00000013087	1.46274	8.69771	2.85e-08	3.62e-06	499008334:PREDICTED: metalloproteinase inhibitor 2 [Maylandia zebra]	90	2e-149		ENSDARG00000061226
SSCG00000001703	1.46454	9.12424	0.00306852	0.0539277	657569005:PREDICTED: thrombospondin-1-like [Stegastes partitus]	86.53	0	K16857	ENSDARG00000010785
SSCG00000011738	1.46689	5.64287	2.96e-10	5.94e-08	734607578:PREDICTED: hairy/enhancer-of-split related with YRPW motif-like protein [Larimichthys crocea]	78.92	4e-171	K09091	ENSDARG00000055798
SSCG00000000376	1.46984	1.49051	0.00430633	0.0678299	930773588:PREDICTED: ankyrin-2-like [Haplochromis burtoni]	58.85	0		NA
SSCG00000009246	1.47963	4.65639	0.000195395	0.00680449	499012351:PREDICTED: dipeptidyl peptidase 4-like [Maylandia zebra]	63.37	0	K01278	ENSDARG00000078468
SSCG00000010880	1.48407	5.2709	0.000184259	0.00649075	658895904:PREDICTED: hairy/enhancer-of-split related with YRPW motif protein 1-like [Poecilia reticulata]	83.28	1e-156	K09091	NA
SSCG00000005976	1.4877	7.15897	0.00372399	0.0620787	118344684:patristacin, partial [Spinachia spinachia]	63.18	2e-80		NA
SSCG00000011252	1.52634	6.1722	2.72e-12	9.02e-10	542256731:PREDICTED: beta-galactoside alpha-2,6-sialyltransferase 1-like isoform X1 [Oreochromis niloticus]	78.37	0	K00778	ENSDARG00000044514
SSCG00000010761	1.53498	1.34962	5.15e-05	0.00235238	658838837:PREDICTED: gap junction alpha-5 protein [Poecilia reticulata]	62.5	1e-28		NA
SSCG00000006564	1.54498	7.38913	8.93e-06	0.000542549	657592483:PREDICTED: C3 and PZP-like alpha-2-macroglobulin domain-containing protein 8 [Stegastes partitus]	78.52	0		ENSDARG00000056530
SSCG00000007875	1.54852	7.56008	8.81e-14	3.63e-11	657569289:PREDICTED: neuroepithelial cell-transforming gene 1 protein [Stegastes partitus]	85.69	0		NA
SSCG00000018922	1.553	3.46988	0.000139479	0.00538602	583993237:PREDICTED: hepcidin-1-like [Neolamprologus brichardi]	66.67	3e-34		ENSDARG00000102175
SSCG00000008320	1.55478	2.01555	1.43e-05	0.000778118	734604498:PREDICTED: ras-like protein family member 11B [Larimichthys crocea]	76.61	2e-131	K07853	ENSDARG00000015611
SSCG00000006726	1.56468	1.20828	0.00699911	0.0948955	734616846:PREDICTED: N-chimaerin [Larimichthys crocea]	86.53	0		ENSDARG00000101735
SSCG00000009792	1.56564	0.216847	0.00232407	0.0443205	734619590:PREDICTED: uncharacterized protein LOC104925636 [Larimichthys crocea]	52.05	6e-173		NA
SSCG00000008677	1.56795	5.63433	0.00186442	0.0381719	734599455:PREDICTED: discoidin, CUB and LCCL domain-containing protein 1-like [Larimichthys crocea]	58.4	0		ENSDARG00000103181
SSCG00000008491	1.57271	3.95252	0.00011754	0.00468102	657545652:PREDICTED: multidrug resistance-associated protein 1-like [Stegastes partitus]	89.8	0	K05665	ENSDARG00000104719
SSCG00000006668	1.57635	3.4846	1.05e-05	0.000618284	939291155:PREDICTED: E-selectin isoform X3 [Maylandia zebra]	40.99	0	K06496	ENSDARG00000009123
SSCG00000013247	1.57748	3.42883	1.62e-05	0.000861205	734615380:PREDICTED: protein CYR61-like isoform X2 [Larimichthys crocea]	70.03	0	K06829	ENSDARG00000035422
SSCG00000000196	1.57951	2.68447	1.95e-05	0.00101454	657552728:PREDICTED: protein jagged-1b-like [Stegastes partitus]	74.09	0	K06052	ENSDARG00000068104
SSCG00000008537	1.59451	6.94613	1.25e-05	0.00071488	808861471:Transcription factor jun-B [Larimichthys crocea]	81	0	K09028	NA
SSCG00000018974	1.60539	1.95514	0.000115668	0.00461856	657580060:PREDICTED: uncharacterized protein LOC103367655 [Stegastes partitus]	81.42	1e-100	K05417	ENSDARG00000037859
SSCG00000006480	1.63289	4.24248	1.81e-11	5.11e-09	734597982:PREDICTED: CTTNBP2 N-terminal-like protein [Larimichthys crocea]	73.52	0		ENSDARG00000056091
SSCG00000007326	1.64428	6.25237	3.52e-06	0.000248595	498981478:PREDICTED: hephaestin-like protein 1 [Maylandia zebra]	71.96	0		NA
SSCG00000014514	1.65475	5.53537	1.45e-15	1.01e-12	938050155:fos-related antigen 2-like [Scleropages formosus]	79.73	3e-51		NA
SSCG00000010890	1.66072	6.71738	2.48e-08	3.21e-06	808885911:Metalloreductase STEAP4 [Larimichthys crocea]	77.33	0	K19876	ENSDARG00000055901
SSCG00000001065	1.66181	3.63702	4.63e-09	6.86e-07	657749873:PREDICTED: mothers against decapentaplegic homolog 6 isoform X3 [Cynoglossus semilaevis]	92.66	1e-118	K04677	NA
SSCG000000130731	1.68068	2.48009	0.000162989	0.00598226	NA	NA	NA		NA
SSCG00000005885	1.68621	7.99556	6.17e-08	7.35e-06	348532163:PREDICTED: regulator of G-protein signaling 5-like [Oreochromis niloticus]	90.71	3e-118	K16449	ENSDARG00000002644
SSCG00000009075	1.68759	2.06165	0.00532561	0.0792503	734630370:PREDICTED: carboxy-terminal domain RNA polymerase II polypeptide A small phosphatase 1-like isoform X1 [Larimichthys crocea]	75	1e-127	K15731	NA
SSCG00000004636	1.68825	8.59576	3.62e-11	9.21e-09	NA	NA	NA		NA
SSCG00000019106	1.69714	0.583314	0.0010225	0.024784	808873835:Coiled-coil domain-containing protein 11 [Larimichthys crocea]	40.57	1e-71		ENSDARG00000100892
SSCG00000020533	1.69816	7.73132	0.000539963	0.015517	38112697:hemoglobin alpha chain [Hippocampus comes]	88.89	9e-91	K13826	ENSDARG00000089475
SSCG00000015340	1.71002	3.07228	1.42e-05	0.000778118	348522688:PREDICTED: tetraspanin-12 isoform X2 [Oreochromis niloticus]	80.4	1e-142	K17355	ENSDARG00000032389
SSCG00000012612	1.71451	0.09211	0.00398285	0.0646434	657547091:PREDICTED: monocarboxylate transporter 9 [Stegastes partitus]	80.52	0	K08186	ENSDARG00000013926
SSCG00000001920	1.72181	0.451307	0.000723546	0.0195617	657798802:PREDICTED: transcription factor SOX-21 [Cynoglossus semilaevis]	89.92	3e-153	K09267	ENSDARG00000008540
SSCG00000002875	1.72246	1.73437	1.11e-06	9.3e-05	408359046:leptin a [Epinephelus coioides]	50	4e-39		NA
SSCG00000016776	1.72303	0.648671	0.00031392	0.0101017	658831047:PREDICTED: storkhead-box protein 2 isoform X1 [Poecilia reticulata]	79.76	0		ENSDARG00000070162
SSCG00000009478	1.72315	5.94906	0.00025933	0.00858041	NA	NA	NA		NA
SSCG00000002039	1.74245	0.760824	0.00232838	0.0443205	928024623:PREDICTED: calcium-activated potassium channel subunit alpha-1 isoform X7 [Austrofundulus limnaeus]	94.9	0	K04936	NA
SSCG00000014778	1.74256	2.92314	5.76e-06	0.000378611	908437933:PREDICTED: DNA polymerase nu isoform X3 [Oreochromis niloticus]	38.55	3e-99	K16618	ENSDARG00000103961
SSCG00000015673	1.75039	2.44166	6.89e-08	7.96e-06	929110057:PREDICTED: placenta growth factor-like [Salmo salar]	79.27	7e-38	K16859	ENSDARG00000076767
SSCG00000003769	1.75393	3.63953	6.26e-05	0.00276743	657575475:PREDICTED: pleckstrin-2 [Stegastes partitus]	79.61	0	K19993	ENSDARG00000012789
SSCG00000005980	1.76204	0.333376	0.0020349	0.0405201	928055173:PREDICTED: complement C1q tumor necrosis factor-related protein 4 [Austrofundulus limnaeus]	78.09	0		ENSDARG00000024299
SSCG00000003546	1.76659	6.75403	7.24e-06	0.000454595	657566055:PREDICTED: epigen-like [Stegastes partitus]	42.5	8e-21		ENSDARG00000104992
SSCG00000015486	1.76668	5.24128	1.4e-06	0.000113815	734601128:PREDICTED: suppressor of cytokine signaling 1 [Larimichthys crocea]	75.13	5e-99	K04694	ENSDARG00000038095
SSCG00000004106	1.76671	0.784363	6.12e-05	0.0027206	938070278:sal-like protein 1-like [Scleropages formosus]	62.04	0	K19871	ENSDARG00000074319
SSCG00000020054	1.77985	0.188376	0.000713332	0.019499	736301255:PREDICTED: mucin-5AC-like [Notothenia coriiceps]	49.57	1e-58		ENSDARG00000091817
SSCG00000002991	1.78885	3.44857	4.81e-05	0.00221129	808881334:Semaphorin-7A [Larimichthys crocea]	76.57	0	K06529	ENSDARG00000070442
SSCG00000000128	1.80002	8.24842	1.62e-05	0.000861205	930758795:PREDICTED: epiplakin-like, partial [Haplochromis burtoni]	72.15	0		NA
SSCG00000014355	1.80304	6.02612	1.59e-10	3.37e-08	808879857:Suppressor of cytokine signaling 3 [Larimichthys crocea]	76.78	6e-115	K04696	ENSDARG00000026611
SSCG00000009779	1.81758	1.58049	0.00519763	0.0781079	311223464:plasminogen [Epinephelus coioides]	77.06	0	K01315	ENSDARG00000023111
SSCG00000004492	1.82425	0.25234	0.00276919	0.0501933	NA	NA	NA		NA
SSCG00000015224	1.8246	0.709682	0.000593	0.0168617	657552635:PREDICTED: unconventional myosin-VIIa isoform X1 [Stegastes partitus]	80.9	0		ENSDARG00000044632
SSCG00000001026	1.82656	2.65	1.94e-06	0.000148781	908502732:PREDICTED: leucine-rich repeat-containing protein 43 isoform X1 [Oreochromis niloticus]	35.83	4e-45		NA
SSCG00000001533	1.82731	2.01074	0.00380682	0.0630019	658910706:PREDICTED: urocortin [Poecilia reticulata]	45.28	1e-11	K05256	ENSDARG00000014927
SSCG00000019427	1.83432	0.308177	0.000235395	0.00794355	657575778:PREDICTED: protein bicaudal D homolog 1 [Stegastes partitus]	83.14	0	K18739	ENSDARG00000079496
SSCG00000006118	1.84453	4.07258	3.59e-05	0.00170879	NA	NA	NA		NA
SSCG00000002175	1.89088	2.66867	2.96e-09	4.66e-07	NA	NA	NA		NA
SSCG00000014615	1.89736	0.616302	0.000342319	0.0107658	831496580:PREDICTED: collagen alpha-1(IX) chain-like [Fundulus heteroclitus]	71.74	0		ENSDARG00000074745
SSCG00000009446	1.94589	2.4523	0.00548654	0.0803903	734622984:PREDICTED: chloride channel protein ClC-Ka [Larimichthys crocea]	67.55	0	K05018	ENSDARG00000022560
SSCG00000017570	1.94638	0.528834	4.86e-06	0.00032556	499019275:PREDICTED: protein FAM43B [Maylandia zebra]	82.09	0		ENSDARG00000070222
SSCG00000004947	1.96619	-0.242166	1.37e-05	0.000761651	583986822:PREDICTED: E3 ubiquitin-protein ligase MARCH4-like [Neolamprologus brichardi]	79.95	0	K10659	ENSDARG00000056439
SSCG00000019683	1.97813	3.74744	4.43e-05	0.0020645	966658835:hypothetical protein cypCar_00002725 [Cyprinus carpio]	48.01	0	K03902	ENSDARG00000055705
SSCG00000005914	1.98354	-0.0405148	0.00020109	0.00697097	734600427:PREDICTED: mitochondrial peptide methionine sulfoxide reductase-like [Larimichthys crocea]	75.86	2e-21		NA
SSCG00000007802	2.05256	6.54598	7.69e-16	6.17e-13	657529601:PREDICTED: podocan [Stegastes partitus]	72	0		ENSDARG00000019025
SSCG00000012274	2.06546	2.95846	0.000149804	0.00574112	432864654:PREDICTED: NADH dehydrogenase [ubiquinone] 1 alpha subcomplex subunit 4-like 2 [Oryzias latipes]	90.24	1e-49	K03948	ENSDARG00000103114
SSCG000000165805	2.07061	2.42201	0.000446153	0.0134756	554869067:PREDICTED: putative bifunctional UDP-N-acetylglucosamine transferase and deubiquitinase ALG13 isoform X4 [Haplochromis burtoni]	50.52	0	K07432	ENSDARG00000054374
SSCG00000006889	2.07188	5.16876	1.13e-05	0.000656927	657576465:PREDICTED: insulin-like growth factor-binding protein 5 [Stegastes partitus]	90.05	5e-129		ENSDARG00000090833
SSCG00000020722	2.08039	1.13355	0.000177186	0.00632963	542181949:PREDICTED: synaptotagmin-3 [Oreochromis niloticus]	84.91	0	K19903	ENSDARG00000075830
SSCG00000019588	2.08994	4.89343	3.79e-08	4.63e-06	657749066:PREDICTED: non-muscle caldesmon-like [Cynoglossus semilaevis]	57.76	3e-100	K12327	ENSDARG00000027310
SSCG00000004530	2.10115	1.56541	0.00089102	0.022464	498954045:PREDICTED: pre-B-cell leukemia transcription factor 3 isoform X8 [Maylandia zebra]	96.54	0	K15610	NA
SSCG00000002278	2.11631	1.40373	1.33e-06	0.000109254	808863163:Poliovirus receptor-related protein 3-like protein [Larimichthys crocea]	78.9	0	K06592	ENSDARG00000006604
SSCG00000019121	2.12327	2.26468	0.0029904	0.0532857	831485357:PREDICTED: beta-crystallin B1 [Fundulus heteroclitus]	81.66	1e-141		ENSDARG00000068507
SSCG00000015903	2.13517	4.84556	1.67e-08	2.18e-06	498994108:PREDICTED: carbonic anhydrase 12 [Maylandia zebra]	47.87	9e-135	K01672	ENSDARG00000045644
SSCG00000017677	2.14613	2.78272	0.000107455	0.0043729	657793364:PREDICTED: protein FAM150B-like [Cynoglossus semilaevis]	36.72	2e-08		NA
SSCG00000010523	2.14726	3.5159	3.06e-05	0.00148978	808881960:AMP deaminase 2 [Larimichthys crocea]	79.71	0	K01490	NA
SSCG000000130730	2.1688	3.39561	8.31e-06	0.00050924	NA	NA	NA		NA
SSCG00000002672	2.1727	4.78023	1.29e-10	2.8e-08	551491722:PREDICTED: hairy/enhancer-of-split related with YRPW motif protein 1 isoform X2 [Xiphophorus maculatus]	67.85	3e-130	K09091	ENSDARG00000070538
SSCG00000014779	2.19691	1.8504	1.22e-08	1.65e-06	928054437:PREDICTED: DNA polymerase nu [Austrofundulus limnaeus]	52.45	4e-35		NA
SSCG00000013242	2.19978	2.81644	0.000169549	0.0061469	938084222:hypothetical protein Z043_101373, partial [Scleropages formosus]	97.93	2e-164		NA
SSCG00000006748	2.2067	5.64285	2.55e-05	0.00126872	734595976:PREDICTED: anthrax toxin receptor 1-like [Larimichthys crocea]	74.78	0		ENSDARG00000074075
SSCG00000004826	2.22038	0.646672	0.00129009	0.0293259	498930096:PREDICTED: insulin gene enhancer protein isl-2a isoform X4 [Maylandia zebra]	94.51	0	K18492	NA
SSCG00000013484	2.22606	4.37969	1.59e-10	3.37e-08	657534986:PREDICTED: fibroblast growth factor 7 [Stegastes partitus]	92.08	2e-139	K04358	ENSDARG00000059387
SSCG00000009297	2.22685	4.82139	0.00313019	0.0545032	736300177:PREDICTED: transcription factor Sp9 [Notothenia coriiceps]	89.39	0	K09199	ENSDARG00000099374
SSCG00000012412	2.22981	2.75376	4.22e-09	6.44e-07	657756767:PREDICTED: collagen alpha-1(VII) chain-like [Cynoglossus semilaevis]	59	0	K16628	ENSDARG00000069692
SSCG00000013023	2.26462	4.07367	0.00390934	0.0642555	808870387:Voltage-dependent T-type calcium channel subunit alpha-1I [Larimichthys crocea]	78.24	0	K04856	NA
SSCG00000015651	2.27699	1.72627	0.00256359	0.0472897	930728774:PREDICTED: ryanodine receptor 3-like isoform X6 [Haplochromis burtoni]	90.4	0	K04963	NA
SSCG00000007579	2.28069	4.51267	0.000136896	0.00531318	218137923:putative interleukin-8 [Lateolabrax japonicus]	70.21	1e-39	K10030	ENSDARG00000104795
SSCG00000013081	2.29222	3.76419	2.62e-07	2.6e-05	734638034:PREDICTED: suppressor of cytokine signaling 3-like [Larimichthys crocea]	76.09	2e-91	K04696	NA
SSCG00000018349	2.31838	2.36156	0.00157922	0.0339509	617468329:PREDICTED: brain natriuretic peptide-like [Poecilia formosa]	56.83	1e-41	K12336	ENSDARG00000052948
SSCG00000012514	2.33478	1.5061	0.00255253	0.0472897	410915138:PREDICTED: beta-crystallin A1-like isoform X1 [Takifugu rubripes]	85.2	3e-124		ENSDARG00000053875
SSCG00000013720	2.35806	7.8697	3.85e-13	1.4e-10	258547206:lipopolysaccharide-binding protein/bactericidal permeability-increasing protein [Paralichthys olivaceus]	71.53	0		ENSDARG00000099980
SSCG00000013024	2.36467	0.7272	7.24e-05	0.00312961	657589978:PREDICTED: MAGUK p55 subfamily member 3 [Stegastes partitus]	87.28	0		NA
SSCG00000012923	2.38061	1.25166	0.00122905	0.0282757	734645265:PREDICTED: kynureninase [Larimichthys crocea]	80.65	0	K01556	ENSDARG00000099546
SSCG00000007792	2.38256	2.81967	4.2e-11	1.03e-08	657529598:PREDICTED: excitatory amino acid transporter 5-like [Stegastes partitus]	84.18	0	K05618	NA
SSCG00000014747	2.46047	8.24304	2e-10	4.06e-08	657541743:PREDICTED: GTP-binding protein Rhes-like [Stegastes partitus]	90.87	8e-135		ENSDARG00000099238
SSCG00000018566	2.49149	1.99512	0.00015474	0.0058567	657566629:PREDICTED: proenkephalin-A-like [Stegastes partitus]	70.45	8e-120	K18832	ENSDARG00000004869
SSCG00000018317	2.61005	2.97184	0.00145679	0.0322036	740529823:type-4 ice-structuring protein LS-12-like precursor [Notothenia coriiceps]	44.8	2e-31		ENSDARG00000095863
SSCG00000016775	2.61768	1.92419	0.00410926	0.0662762	808866352:hypothetical protein EH28_01016, partial [Larimichthys crocea]	38.95	4e-10		NA
SSCG00000016389	2.66226	1.17853	0.00010362	0.00428326	429508173:complement component 7 [Oplegnathus fasciatus]	67.31	0	K03996	ENSDARG00000042172
SSCG00000013945	2.68086	2.34626	7.7e-09	1.09e-06	657533056:PREDICTED: insulin-like growth factor-binding protein 3 [Stegastes partitus]	76.06	9e-73		NA
SSCG00000006209	2.70656	2.23908	4.91e-14	2.2e-11	831494067:PREDICTED: dickkopf-related protein 2 [Fundulus heteroclitus]	73.77	6e-87	K02165	ENSDARG00000076420
SSCG00000009498	2.70723	5.25665	2.04e-06	0.000155799	734640598:PREDICTED: intermediate filament protein ON3-like isoform X2 [Larimichthys crocea]	65.17	3e-155	K07605	NA
SSCG00000004944	2.73064	4.89383	7.33e-12	2.33e-09	657799401:PREDICTED: collagen alpha-2(VI) chain-like [Cynoglossus semilaevis]	68.57	0	K06238	ENSDARG00000061436
SSCG00000016399	2.86686	7.09675	3.34e-09	5.15e-07	799541302:complement component C6-like protein [Siniperca chuatsi]	71.81	0	K03995	ENSDARG00000057113
SSCG00000011086	2.87766	6.53754	1.36e-05	0.000756936	736298310:PREDICTED: uncharacterized protein LOC104964994 [Notothenia coriiceps]	76.99	5e-127		ENSDARG00000091215
SSCG00000011487	2.88919	5.66257	2.23e-07	2.23e-05	657589856:PREDICTED: sorting nexin-19-like [Stegastes partitus]	73.01	0	K17930	ENSDARG00000061101
SSCG00000015977	3.62978	7.84069	1.39e-14	7.3e-12	734641994:PREDICTED: myocilin-like [Larimichthys crocea]	74.07	3e-131		ENSDARG00000021789
SSCG00000003614	3.63653	0.613783	3.7e-10	7.13e-08	NA	NA	NA		NA
SSCG00000006253	3.70807	2.17315	5.02e-10	9.22e-08	657738965:PREDICTED: cartilage oligomeric matrix protein [Cynoglossus semilaevis]	81.68	0	K04659	NA
SSCG00000006913	3.96919	2.8527	2.13e-24	8.13e-21	657527052:PREDICTED: WNT1-inducible-signaling pathway protein 2 isoform X2 [Stegastes partitus]	67.62	9e-165	K06827	ENSDARG00000077882
SSCG00000009486	4.0849	3.52835	1.61e-08	2.14e-06	657596820:PREDICTED: keratin, type I cytoskeletal 18-like isoform X1 [Stegastes partitus]	61.08	1e-147	K07604	NA
SSCG00000001028	4.29223	3.44639	8.56e-09	1.2e-06	NA	NA	NA		NA
SSCG00000005974	4.39506	12.7461	1.87e-18	3.57e-15	118344656:patristacin, partial [Syngnathus scovelli]	100	5e-149	K08778	NA
SSCG00000015315	4.43143	3.38098	0.00158519	0.034007	676275963:N-acetylglucosamine-1-phosphotransferase subunits alpha/beta [Fukomys damarensis]	39.89	4e-165		NA
SSCG00000002072	4.86996	0.669148	3.77e-11	9.44e-09	734606909:PREDICTED: potassium channel subfamily K member 2-like [Larimichthys crocea]	81.58	0	K04913	ENSDARG00000055123
SSCG00000009542	5.31433	2.78126	1.25e-05	0.00071488	529407265:ApoA-I [Epinephelus akaara]	58.24	2e-97	K08757	ENSDARG00000012076

## Sheet: SH3
SH3: KEGG Pathways Enriched for Pregnancy-sensitive Genes
KEGG_PATHWAY	Enrichment_Test_pval	Enrichment_Test_FDR_qval
ko04060 Cytokine-cytokine receptor interaction	0.000415778	0.0533794
ko04080 Neuroactive ligand-receptor interaction	0.000593104	0.0533794
ko04020 Calcium signaling pathway	0.000954173	0.0572504
ko04610 Complement and coagulation cascades	0.00208565	0.0938544
ko04151 PI3K-Akt signaling pathway	0.00441431	0.152251
ko04713 Circadian entrainment	0.00518887	0.152251
ko04970 Salivary secretion	0.00618983	0.152251
ko04270 Vascular smooth muscle contraction	0.00698083	0.152251
ko04630 Jak-STAT signaling pathway	0.00761253	0.152251
ko04640 Hematopoietic cell lineage	0.00985481	0.169523
ko04510 Focal adhesion	0.0103597	0.169523
ko04360 Axon guidance	0.0122278	0.183417
ko04514 Cell adhesion molecules (CAMs)	0.017539	0.224384
ko00830 Retinol metabolism	0.017979	0.224384
ko04974 Protein digestion and absorption	0.0186986	0.224384
ko04730 Long-term depression	0.0244454	0.262474
ko04512 ECM-receptor interaction	0.0259168	0.262474
ko04390 Hippo signaling pathway	0.0274056	0.262474
ko04540 Gap junction	0.0288001	0.262474
ko04010 MAPK signaling pathway	0.0293392	0.262474
ko04724 Glutamatergic synapse	0.030622	0.262474
ko04340 Hedgehog signaling pathway	0.0322508	0.26387
ko04723 Retrograde endocannabinoid signaling	0.0389474	0.289816
ko04973 Carbohydrate digestion and absorption	0.0396415	0.289816
ko04911 Insulin secretion	0.0402522	0.289816
ko04917 Prolactin signaling pathway	0.0465133	0.322015
ko00980 Metabolism of xenobiotics by cytochrome P450	0.0536197	0.357465
ko04725 Cholinergic synapse	0.0572099	0.367778
ko04062 Chemokine signaling pathway	0.0652124	0.404767
ko04916 Melanogenesis	0.0717249	0.430349
ko04915 Estrogen signaling pathway	0.0801095	0.451732
ko04913 Ovarian steroidogenesis	0.0896515	0.451732
ko04350 TGF-beta signaling pathway	0.089803	0.451732
ko04975 Fat digestion and absorption	0.090205	0.451732
ko04145 Phagosome	0.0951982	0.451732
ko04920 Adipocytokine signaling pathway	0.0953302	0.451732
ko04971 Gastric acid secretion	0.0979846	0.451732
ko04520 Adherens junction	0.0990898	0.451732
ko04977 Vitamin digestion and absorption	0.0991918	0.451732
ko04710 Circadian rhythm	0.100502	0.451732
ko04727 GABAergic synapse	0.104349	0.451732
ko04668 TNF signaling pathway	0.105404	0.451732
ko04728 Dopaminergic synapse	0.110218	0.461377
ko04066 HIF-1 signaling pathway	0.121713	0.462911
ko04810 Regulation of actin cytoskeleton	0.125545	0.462911
ko04976 Bile secretion	0.125694	0.462911
ko04670 Leukocyte transendothelial migration	0.129102	0.462911
ko04380 Osteoclast differentiation	0.129902	0.462911
ko04910 Insulin signaling pathway	0.132067	0.462911
ko04960 Aldosterone-regulated sodium reabsorption	0.1344	0.462911
ko00380 Tryptophan metabolism	0.13483	0.462911
ko04742 Taste transduction	0.135319	0.462911
ko04310 Wnt signaling pathway	0.136301	0.462911
ko00561 Glycerolipid metabolism	0.151734	0.500547
ko04370 VEGF signaling pathway	0.155715	0.500547
ko04972 Pancreatic secretion	0.155726	0.500547
ko04260 Cardiac muscle contraction	0.170032	0.536944
ko04391 Hippo signaling pathway - fly	0.1755	0.542086
ko04672 Intestinal immune network for IgA production	0.184006	0.542086
ko04912 GnRH signaling pathway	0.184433	0.542086
ko00100 Steroid biosynthesis	0.186671	0.542086
ko04666 Fc gamma R-mediated phagocytosis	0.188202	0.542086
ko04720 Long-term potentiation	0.18973	0.542086
ko04918 Thyroid hormone synthesis	0.195454	0.544497
ko00230 Purine metabolism	0.196895	0.544497
ko00350 Tyrosine metabolism	0.200393	0.544497
ko04012 ErbB signaling pathway	0.202674	0.544497
ko00680 Methane metabolism	0.209974	0.550713
ko00140 Steroid hormone biosynthesis	0.211107	0.550713
ko04144 Endocytosis	0.231578	0.595487
ko04320 Dorso-ventral axis formation	0.23634	0.599172
ko00051 Fructose and mannose metabolism	0.250167	0.621242
ko04721 Synaptic vesicle cycle	0.255862	0.621242
ko02010 ABC transporters	0.256446	0.621242
ko04650 Natural killer cell mediated cytotoxicity	0.262258	0.621242
ko00500 Starch and sucrose metabolism	0.262302	0.621242
ko03320 PPAR signaling pathway	0.274303	0.641227
ko00983 Drug metabolism - other enzymes	0.285498	0.658842
ko00010 Glycolysis / Gluconeogenesis	0.295501	0.670919
ko00533 Glycosaminoglycan biosynthesis - keratan sulfate	0.298186	0.670919
ko00604 Glycosphingolipid biosynthesis - ganglio series	0.30284	0.672978
ko04530 Tight junction	0.320426	0.703375
ko04664 Fc epsilon RI signaling pathway	0.335657	0.72793
ko04726 Serotonergic synapse	0.350367	0.74468
ko00601 Glycosphingolipid biosynthesis - lacto and neolacto series	0.354367	0.74468
ko00534 Glycosaminoglycan biosynthesis - heparan sulfate / heparin	0.360258	0.74468
ko04013 MAPK signaling pathway - fly	0.366441	0.74468
ko00514 Other types of O-glycan biosynthesis	0.369491	0.74468
ko04722 Neurotrophin signaling pathway	0.372534	0.74468
ko00250 Alanine, aspartate and glutamate metabolism	0.375917	0.74468
ko04744 Phototransduction	0.377962	0.74468
ko00760 Nicotinate and nicotinamide metabolism	0.38788	0.74468
ko00260 Glycine, serine and threonine metabolism	0.392032	0.74468
ko00330 Arginine and proline metabolism	0.392612	0.74468
ko04330 Notch signaling pathway	0.393026	0.74468
ko04962 Vasopressin-regulated water reabsorption	0.410324	0.769357
ko00510 N-Glycan biosynthesis	0.42321	0.774888
ko04150 mTOR signaling pathway	0.4282	0.774888
ko04070 Phosphatidylinositol signaling system	0.42937	0.774888
ko04621 NOD-like receptor signaling pathway	0.434966	0.774888
ko04662 B cell receptor signaling pathway	0.442713	0.774888
ko00340 Histidine metabolism	0.442746	0.774888
ko00360 Phenylalanine metabolism	0.450763	0.774888
ko04064 NF-kappa B signaling pathway	0.453271	0.774888
ko04130 SNARE interactions in vesicular transport	0.461192	0.774888
ko00590 Arachidonic acid metabolism	0.465087	0.774888
ko00670 One carbon pool by folate	0.466749	0.774888
ko00052 Galactose metabolism	0.467092	0.774888
ko00480 Glutathione metabolism	0.471394	0.774888
ko04745 Phototransduction - fly	0.473543	0.774888
ko00410 beta-Alanine metabolism	0.491959	0.795992
ko03450 Non-homologous end-joining	0.495284	0.795992
ko00513 Various types of N-glycan biosynthesis	0.509212	0.811134
ko04622 RIG-I-like receptor signaling pathway	0.527403	0.832741
ko01040 Biosynthesis of unsaturated fatty acids	0.536515	0.839762
ko00520 Amino sugar and nucleotide sugar metabolism	0.547737	0.841814
ko04620 Toll-like receptor signaling pathway	0.550112	0.841814
ko00564 Glycerophospholipid metabolism	0.561043	0.841814
ko00071 Fatty acid degradation	0.562314	0.841814
ko00562 Inositol phosphate metabolism	0.562754	0.841814
ko00062 Fatty acid elongation	0.565886	0.841814
ko00600 Sphingolipid metabolism	0.574	0.846886
ko00310 Lysine degradation	0.586385	0.852487
ko04966 Collecting duct acid secretion	0.588834	0.852487
ko04660 T cell receptor signaling pathway	0.592005	0.852487
ko00040 Pentose and glucuronate interconversions	0.598182	0.854546
ko00270 Cysteine and methionine metabolism	0.620828	0.870653
ko04964 Proximal tubule bicarbonate reclamation	0.62321	0.870653
ko00532 Glycosaminoglycan biosynthesis - chondroitin sulfate / dermatan sulfate	0.623968	0.870653
ko00710 Carbon fixation in photosynthetic organisms	0.637593	0.882821
ko00630 Glyoxylate and dicarboxylate metabolism	0.645948	0.887562
ko04114 Oocyte meiosis	0.657523	0.896623
ko03030 DNA replication	0.664847	0.899793
ko04914 Progesterone-mediated oocyte maturation	0.670312	0.900419
ko00120 Primary bile acid biosynthesis	0.677576	0.900469
ko00240 Pyrimidine metabolism	0.680355	0.900469
ko03015 mRNA surveillance pathway	0.687312	0.90268
ko04978 Mineral absorption	0.692395	0.90268
ko04115 p53 signaling pathway	0.69707	0.90268
ko00860 Porphyrin and chlorophyll metabolism	0.707001	0.909001
ko00650 Butanoate metabolism	0.715663	0.913613
ko04961 Endocrine and other factor-regulated calcium reabsorption	0.730999	0.926618
ko00030 Pentose phosphate pathway	0.754197	0.940215
ko03460 Fanconi anemia pathway	0.75491	0.940215
ko00640 Propanoate metabolism	0.757395	0.940215
ko00531 Glycosaminoglycan degradation	0.777236	0.952354
ko00620 Pyruvate metabolism	0.777756	0.952354
ko04612 Antigen processing and presentation	0.794196	0.965914
ko00565 Ether lipid metabolism	0.802645	0.969639
ko04110 Cell cycle	0.814856	0.977828
ko00511 Other glycan degradation	0.827818	0.986803
ko04140 Regulation of autophagy	0.838733	0.991139
ko04146 Peroxisome	0.843672	0.991139
ko04210 Apoptosis	0.847974	0.991139
ko04623 Cytosolic DNA-sensing pathway	0.869532	0.999974
ko03430 Mismatch repair	0.875183	0.999974
ko00900 Terpenoid backbone biosynthesis	0.883657	0.999974
ko00720 Carbon fixation pathways in prokaryotes	0.891322	0.999974
ko00020 Citrate cycle (TCA cycle)	0.895549	0.999974
ko03440 Homologous recombination	0.901592	0.999974
ko03410 Base excision repair	0.915995	0.999974
ko04113 Meiosis - yeast	0.922631	0.999974
ko00280 Valine, leucine and isoleucine degradation	0.930854	0.999974
ko03020 RNA polymerase	0.933743	0.999974
ko00563 Glycosylphosphatidylinositol(GPI)-anchor biosynthesis	0.935716	0.999974
ko03013 RNA transport	0.947473	0.999974
ko03420 Nucleotide excision repair	0.95069	0.999974
ko03008 Ribosome biogenesis in eukaryotes	0.954667	0.999974
ko00970 Aminoacyl-tRNA biosynthesis	0.969409	0.999974
ko04111 Cell cycle - yeast	0.97484	0.999974
ko03060 Protein export	0.975463	0.999974
ko04120 Ubiquitin mediated proteolysis	0.981407	0.999974
ko04142 Lysosome	0.982559	0.999974
ko00190 Oxidative phosphorylation	0.986177	0.999974
ko03018 RNA degradation	0.988808	0.999974
ko03022 Basal transcription factors	0.994011	0.999974
ko03050 Proteasome	0.997128	0.999974
ko04141 Protein processing in endoplasmic reticulum	0.998899	0.999974
ko03010 Ribosome	0.999486	0.999974
ko03040 Spliceosome	0.999974	0.999974

## Sheet: SH4
SH4: GO Terms Overrepresented Among Pregnancy-enriched Genes
PANTHER GO-Slim Biological Process	number among pouch-expressed (of 7537)	number among preg-enriched (of 257)	expected number among preg-enriched	fold_overrepresented	pval
immune system process (GO:0002376)	405	35	13.81	2.53	4.98e-07
mesoderm development (GO:0007498)	232	25	7.91	3.16	5.41e-07
response to stimulus (GO:0050896)	723	50	24.65	2.03	1.17e-06
developmental process (GO:0032502)	849	54	28.95	1.87	4.91e-06
biological regulation (GO:0065007)	1417	76	48.32	1.57	2.02e-05
regulation of biological process (GO:0050789)	984	57	33.55	1.7	3.93e-05
system process (GO:0003008)	397	30	13.54	2.22	4.4e-05
system development (GO:0048731)	402	30	13.71	2.19	5.51e-05
cell communication (GO:0007154)	1102	60	37.58	1.6	0.000137
complement activation (GO:0006956)	15	5	0.51	9.78	0.000185
blood coagulation (GO:0007596)	63	9	2.15	4.19	0.000365
response to external stimulus (GO:0009605)	141	14	4.81	2.91	0.00041
multicellular organismal process (GO:0032501)	495	32	16.88	1.9	0.000412
single-multicellular organism process (GO:0044707)	495	32	16.88	1.9	0.000412
cellular process (GO:0009987)	2615	115	89.17	1.29	0.000545
homeostatic process (GO:0042592)	82	10	2.8	3.58	0.000595
regulation of transcription from RNA polymerase II promoter (GO:0006357)	472	30	16.09	1.86	0.000824
hemopoiesis (GO:0030097)	44	7	1.5	4.67	0.000881
lipid transport (GO:0006869)	117	11	3.99	2.76	0.00255
skeletal system development (GO:0001501)	68	8	2.32	3.45	0.00257
proteolysis (GO:0006508)	293	20	9.99	2	0.0028
cell-cell signaling (GO:0007267)	193	15	6.58	2.28	0.00289
biological adhesion (GO:0022610)	223	16	7.6	2.1	0.00456
regulation of nucleobase-containing compound metabolic process (GO:0019219)	578	32	19.71	1.62	0.00479
heart development (GO:0007507)	47	6	1.6	3.74	0.0059
immune response (GO:0006955)	133	11	4.54	2.43	0.00652
regulation of liquid surface tension (GO:0050828)	22	4	0.75	5.33	0.00719
neurological system process (GO:0050877)	321	20	10.95	1.83	0.0075
ectoderm development (GO:0007398)	205	14	6.99	2	0.0115
cell adhesion (GO:0007155)	212	14	7.23	1.94	0.015
natural killer cell activation (GO:0030101)	6	2	0.2	9.78	0.0182
receptor-mediated endocytosis (GO:0006898)	89	7	3.03	2.31	0.0344
synaptic transmission (GO:0007268)	109	8	3.72	2.15	0.0349
ion transport (GO:0006811)	238	14	8.12	1.73	0.0353
regulation of molecular function (GO:0065009)	453	23	15.45	1.49	0.0379
muscle contraction (GO:0006936)	72	6	2.46	2.44	0.0383
response to stress (GO:0006950)	264	15	9	1.67	0.0387
cellular glucose homeostasis (GO:0001678)	22	3	0.75	4	0.0403
transcription from RNA polymerase II promoter (GO:0006366)	658	31	22.44	1.38	0.0421
steroid metabolic process (GO:0008202)	74	6	2.52	2.38	0.0428
angiogenesis (GO:0001525)	57	5	1.94	2.57	0.047
cell death (GO:0008219)	203	12	6.92	1.73	0.0475
anion transport (GO:0006820)	58	5	1.98	2.53	0.05
death (GO:0016265)	205	12	6.99	1.72	0.0504
regulation of catalytic activity (GO:0050790)	445	22	15.17	1.45	0.0529
cell-cell adhesion (GO:0016337)	141	9	4.81	1.87	0.0545
transport (GO:0006810)	989	43	33.72	1.28	0.056
nervous system development (GO:0007399)	256	14	8.73	1.6	0.0578
localization (GO:0051179)	1050	45	35.8	1.26	0.0619
transcription, DNA-dependent (GO:0006351)	696	31	23.73	1.31	0.0763
cholesterol metabolic process (GO:0008203)	30	3	1.02	2.93	0.0842
anatomical structure morphogenesis (GO:0009653)	228	12	7.77	1.54	0.0931
cellular defense response (GO:0006968)	71	5	2.42	2.07	0.0976
visual perception (GO:0007601)	72	5	2.46	2.04	0.102
endocytosis (GO:0006897)	164	9	5.59	1.61	0.111
fatty acid biosynthetic process (GO:0006633)	18	2	0.61	3.26	0.126
apoptotic process (GO:0006915)	195	10	6.65	1.5	0.133
muscle organ development (GO:0007517)	83	5	2.83	1.77	0.156
cellular component morphogenesis (GO:0032989)	178	9	6.07	1.48	0.158
vitamin transport (GO:0051180)	21	2	0.72	2.79	0.161
fatty acid metabolic process (GO:0006631)	84	5	2.86	1.75	0.161
sensory perception (GO:0007600)	107	6	3.65	1.64	0.161
lipid metabolic process (GO:0006629)	382	17	13.03	1.31	0.161
phospholipid metabolic process (GO:0006644)	85	5	2.9	1.73	0.167
macrophage activation (GO:0042116)	42	3	1.43	2.09	0.174
regulation of phosphate metabolic process (GO:0019220)	68	4	2.32	1.73	0.204
neuron-neuron synaptic transmission (GO:0007270)	8	1	0.27	3.67	0.239
regulation of sequence-specific DNA binding transcription factor activity (GO:0051090)	9	1	0.31	3.26	0.264
protein folding (GO:0006457)	79	4	2.69	1.48	0.284
cation transport (GO:0006812)	183	8	6.24	1.28	0.288
antigen processing and presentation (GO:0019882)	10	1	0.34	2.93	0.289
RNA metabolic process (GO:0016070)	932	35	31.78	1.1	0.297
cell differentiation (GO:0030154)	57	3	1.94	1.54	0.308
glycolysis (GO:0006096)	11	1	0.38	2.67	0.313
segment specification (GO:0007379)	37	2	1.26	1.59	0.36
phosphate-containing compound metabolic process (GO:0006796)	392	15	13.37	1.12	0.361
cytokinesis (GO:0000910)	38	2	1.3	1.54	0.372
B cell mediated immunity (GO:0019724)	38	2	1.3	1.54	0.372
cell-matrix adhesion (GO:0007160)	39	2	1.33	1.5	0.384
vesicle-mediated transport (GO:0016192)	400	15	13.64	1.1	0.39
negative regulation of apoptotic process (GO:0043066)	40	2	1.36	1.47	0.396
blood circulation (GO:0008015)	41	2	1.4	1.43	0.408
gamete generation (GO:0007276)	96	4	3.27	1.22	0.414
sulfur compound metabolic process (GO:0006790)	42	2	1.43	1.4	0.42
phosphate ion transport (GO:0006817)	46	2	1.57	1.28	0.465
cellular component movement (GO:0006928)	193	7	6.58	1.06	0.487
embryo development (GO:0009790)	49	2	1.67	1.2	0.498
reproduction (GO:0000003)	108	4	3.68	1.09	0.503
protein acetylation (GO:0006473)	21	1	0.72	1.4	0.512
locomotion (GO:0040011)	21	1	0.72	1.4	0.512
mRNA transcription (GO:0009299)	23	1	0.78	1.28	0.544
amino acid transport (GO:0006865)	24	1	0.82	1.22	0.559
RNA catabolic process (GO:0006401)	25	1	0.85	1.17	0.574
sensory perception of sound (GO:0007605)	26	1	0.89	1.13	0.589
pattern specification process (GO:0007389)	58	2	1.98	1.01	0.589
female gamete generation (GO:0007292)	27	1	0.92	1.09	0.602
cell proliferation (GO:0008283)	29	1	0.99	1.01	0.629

## Sheet: SH5
SH5: GO Terms Overrepresented Among Pregnancy-depressed Genes
PANTHER GO-Slim Biological Process	number among pouch-expressed (of 7537)	number among preg-depressed (of 279)	expected number among preg-depressed	fold_overrepresented	pval
dorsal/ventral axis specification (GO:0009950)	12	6	0.44	13.51	6.97e-06
protein glycosylation (GO:0006486)	88	11	3.26	3.38	0.00052
anterior/posterior axis specification (GO:0009948)	11	4	0.41	9.82	0.000815
multicellular organismal process (GO:0032501)	495	33	18.32	1.8	0.000838
single-multicellular organism process (GO:0044707)	495	33	18.32	1.8	0.000838
cellular protein modification process (GO:0006464)	608	38	22.51	1.69	0.00111
cell communication (GO:0007154)	1102	58	40.79	1.42	0.00333
cell-matrix adhesion (GO:0007160)	39	6	1.44	4.16	0.0036
pattern specification process (GO:0007389)	58	7	2.15	3.26	0.00634
protein phosphorylation (GO:0006468)	272	19	10.07	1.89	0.00664
system process (GO:0003008)	397	25	14.7	1.7	0.00724
developmental process (GO:0032502)	849	45	31.43	1.43	0.00888
biological adhesion (GO:0022610)	223	16	8.25	1.94	0.0097
cellular process (GO:0009987)	2615	116	96.8	1.2	0.00998
cell adhesion (GO:0007155)	212	15	7.85	1.91	0.0135
cellular component movement (GO:0006928)	193	14	7.14	1.96	0.0138
carbohydrate metabolic process (GO:0005975)	258	17	9.55	1.78	0.0168
neurological system process (GO:0050877)	321	20	11.88	1.68	0.0172
polysaccharide metabolic process (GO:0005976)	88	8	3.26	2.46	0.0178
homeostatic process (GO:0042592)	82	7	3.04	2.31	0.0345
cellular glucose homeostasis (GO:0001678)	22	3	0.81	3.68	0.0493
protein metabolic process (GO:0019538)	1275	58	47.2	1.23	0.0528
response to endogenous stimulus (GO:0009719)	25	3	0.93	3.24	0.0668
response to stress (GO:0006950)	264	15	9.77	1.53	0.0686
cell-cell adhesion (GO:0016337)	141	9	5.22	1.72	0.0814
response to stimulus (GO:0050896)	723	34	26.76	1.27	0.0886
cellular calcium ion homeostasis (GO:0006874)	15	2	0.56	3.6	0.107
synaptic vesicle exocytosis (GO:0016079)	31	3	1.15	2.61	0.109
protein localization (GO:0008104)	68	5	2.52	1.99	0.11
regulation of phosphate metabolic process (GO:0019220)	68	5	2.52	1.99	0.11
skeletal system development (GO:0001501)	68	5	2.52	1.99	0.11
steroid metabolic process (GO:0008202)	74	5	2.74	1.83	0.142
ectoderm development (GO:0007398)	205	11	7.59	1.45	0.143
response to external stimulus (GO:0009605)	141	8	5.22	1.53	0.155
mesoderm development (GO:0007498)	232	12	8.59	1.4	0.156
system development (GO:0048731)	402	19	14.88	1.28	0.166
glycogen metabolic process (GO:0005977)	38	3	1.41	2.13	0.168
ferredoxin metabolic process (GO:0006124)	5	1	0.19	5.4	0.169
regulation of vasoconstriction (GO:0019229)	20	2	0.74	2.7	0.17
cyclic nucleotide metabolic process (GO:0009187)	20	2	0.74	2.7	0.17
vitamin biosynthetic process (GO:0009110)	22	2	0.81	2.46	0.196
response to abiotic stimulus (GO:0009628)	6	1	0.22	4.5	0.199
blood coagulation (GO:0007596)	63	4	2.33	1.72	0.207
sensory perception (GO:0007600)	107	6	3.96	1.51	0.208
synaptic transmission (GO:0007268)	109	6	4.03	1.49	0.219
nervous system development (GO:0007399)	256	12	9.48	1.27	0.243
sensory perception of sound (GO:0007605)	26	2	0.96	2.08	0.25
heart development (GO:0007507)	47	3	1.74	1.72	0.253
response to interferon-gamma (GO:0034341)	8	1	0.3	3.38	0.256
female gamete generation (GO:0007292)	27	2	1	2	0.264
visual perception (GO:0007601)	72	4	2.67	1.5	0.278
asymmetric protein localization (GO:0008105)	9	1	0.33	3	0.283
gamete generation (GO:0007276)	96	5	3.55	1.41	0.284
cell proliferation (GO:0008283)	29	2	1.07	1.86	0.291
vitamin metabolic process (GO:0006766)	30	2	1.11	1.8	0.305
cholesterol metabolic process (GO:0008203)	30	2	1.11	1.8	0.305
anatomical structure morphogenesis (GO:0009653)	228	10	8.44	1.18	0.338
carbohydrate transport (GO:0008643)	33	2	1.22	1.64	0.345
angiogenesis (GO:0001525)	57	3	2.11	1.42	0.353
reproduction (GO:0000003)	108	5	4	1.25	0.371
biological regulation (GO:0065007)	1417	55	52.45	1.05	0.372
neurotransmitter secretion (GO:0007269)	59	3	2.18	1.37	0.373
phagocytosis (GO:0006909)	13	1	0.48	2.08	0.382
nucleobase-containing compound transport (GO:0015931)	61	3	2.26	1.33	0.393
extracellular transport (GO:0006858)	37	2	1.37	1.46	0.398
regulation of cell cycle (GO:0051726)	14	1	0.52	1.93	0.405
peroxisomal transport (GO:0043574)	14	1	0.52	1.93	0.405
cytokinesis (GO:0000910)	38	2	1.41	1.42	0.411
B cell mediated immunity (GO:0019724)	38	2	1.41	1.42	0.411
cell-cell signaling (GO:0007267)	193	8	7.14	1.12	0.423
negative regulation of apoptotic process (GO:0043066)	40	2	1.48	1.35	0.436
blood circulation (GO:0008015)	41	2	1.52	1.32	0.449
cell cycle (GO:0007049)	470	18	17.4	1.03	0.475
cellular amino acid biosynthetic process (GO:0008652)	44	2	1.63	1.23	0.485
protein lipidation (GO:0006497)	18	1	0.67	1.5	0.487
muscle contraction (GO:0006936)	72	3	2.67	1.13	0.499
proteolysis (GO:0006508)	293	11	10.85	1.01	0.524
vitamin transport (GO:0051180)	21	1	0.78	1.29	0.541
protein acetylation (GO:0006473)	21	1	0.78	1.29	0.541
locomotion (GO:0040011)	21	1	0.78	1.29	0.541
fatty acid beta-oxidation (GO:0006635)	21	1	0.78	1.29	0.541
embryo development (GO:0009790)	49	2	1.81	1.1	0.542
respiratory electron transport chain (GO:0022904)	105	4	3.89	1.03	0.545
immune response (GO:0006955)	133	5	4.92	1.02	0.547
generation of precursor metabolites and energy (GO:0006091)	133	5	4.92	1.02	0.547
exocytosis (GO:0006887)	106	4	3.92	1.02	0.553
regulation of liquid surface tension (GO:0050828)	22	1	0.81	1.23	0.558
mRNA transcription (GO:0009299)	23	1	0.85	1.17	0.574
amino acid transport (GO:0006865)	24	1	0.89	1.13	0.589
protein complex biogenesis (GO:0070271)	54	2	2	1	0.595
protein complex assembly (GO:0006461)	54	2	2	1	0.595

## Sheet: SH6
SH6: Top BLASTP Hits for Annotated Gulf pipefish genes
sscv4_gene_ID	blastp_hit_ID	percent_ident	aln_length	mismatch_count	gap_open_count	query_start	query_end	subject_start	subject_end	evalue	bit_score	blastp_hit_description
SSCG00000000001	gi|734601465|ref|XP_010727638.1|	96.77	433	12	1	7	437	29	461	0	870	734601465:PREDICTED: gamma-aminobutyric acid receptor subunit alpha-1 [Larimichthys crocea]
SSCG00000000002	gi|657530031|ref|XP_008296536.1|	70.43	443	50	6	274	636	15	456	0	587	657530031:PREDICTED: gamma-aminobutyric acid receptor subunit alpha-6-like [Stegastes partitus]
SSCG00000000003	gi|657530034|ref|XP_008296547.1|	86.25	80	10	1	1	79	33	112	6e-37	139	657530034:PREDICTED: LOW QUALITY PROTEIN: gamma-aminobutyric acid receptor subunit beta-2-like [Stegastes partitus]
SSCG00000000004	gi|734601463|ref|XP_010727636.1|	77.06	462	43	6	13	412	7	467	0	684	734601463:PREDICTED: gamma-aminobutyric acid receptor subunit gamma-2 isoform X3 [Larimichthys crocea]
SSCG00000000005	gi|765140220|ref|XP_011481484.1|	66.5	394	81	4	29	403	1	362	8e-174	503	765140220:PREDICTED: cyclin-I-like [Oryzias latipes]
SSCG00000000006	No_Hit	NA	NA	NA	NA	NA	NA	NA	NA	NA	NA	NA
SSCG00000000007	gi|657529989|ref|XP_008296391.1|	77.02	483	91	3	1	463	1	483	0	772	657529989:PREDICTED: E3 ubiquitin-protein ligase RNF14 [Stegastes partitus]
SSCG00000000008	gi|734601429|ref|XP_010727618.1|	84.18	531	59	3	8	513	104	634	0	920	734601429:PREDICTED: rho GTPase-activating protein 26 [Larimichthys crocea]
SSCG00000000009	gi|974056298|ref|XP_015260624.1|	75.43	232	52	2	1	229	1	230	7e-125	365	974056298:PREDICTED: NEDD4 family-interacting protein 1 [Cyprinodon variegatus]
SSCG00000000010	gi|742101579|ref|XP_010869421.1|	73.2	847	176	7	1	801	1	842	0	1246	742101579:PREDICTED: heat shock 70 kDa protein 4-like [Esox lucius]
SSCG00000000011	gi|736212274|ref|XP_010777578.1|	43.13	531	211	15	1	497	3	476	1e-124	385	736212274:PREDICTED: ankyrin repeat domain-containing protein SOWAHA-like [Notothenia coriiceps]
SSCG00000000012	gi|657530007|ref|XP_008296452.1|	56.73	1664	525	40	36	1553	1	1615	0	1574	657530007:PREDICTED: protein Shroom3-like isoform X2 [Stegastes partitus]
SSCG00000000013	gi|768939001|ref|XP_011609584.1|	79.74	1160	176	12	1	1109	8	1159	0	1577	768939001:PREDICTED: AF4/FMR2 family member 4 isoform X1 [Takifugu rubripes]
SSCG00000000014	gi|657529968|ref|XP_008296323.1|	70.97	93	27	0	15	107	86	178	1e-40	145	657529968:PREDICTED: fibroblast growth factor 1 isoform X2 [Stegastes partitus]
SSCG00000000015	gi|928079007|ref|XP_013889571.1|	90	80	8	0	1	80	1	80	7e-47	161	928079007:PREDICTED: zinc finger CCHC domain-containing protein 10 [Austrofundulus limnaeus]
SSCG00000000016	gi|734601439|ref|XP_010727623.1|	86.72	384	33	7	1	368	1	382	0	563	734601439:PREDICTED: protein sprouty homolog 4 [Larimichthys crocea]
SSCG00000000017	gi|657530022|ref|XP_008296503.1|	98.33	420	7	0	55	474	1	420	0	863	657530022:PREDICTED: septin-8-A isoform X2 [Stegastes partitus]
SSCG00000000018	gi|929085858|ref|XP_014053533.1|	86.67	60	8	0	63	122	29	88	3e-26	114	929085858:PREDICTED: LOW QUALITY PROTEIN: rho GTPase-activating protein 26-like [Salmo salar]
SSCG00000000019	No_Hit	NA	NA	NA	NA	NA	NA	NA	NA	NA	NA	NA
SSCG00000000020	gi|348528927|ref|XP_003451967.1|	92.37	393	29	1	1	392	1	393	0	747	348528927:PREDICTED: mitoferrin-2 [Oreochromis niloticus]
SSCG00000000021	gi|657545246|ref|XP_008277968.1|	87.41	421	42	1	1	421	1	410	0	780	657545246:PREDICTED: aspartate aminotransferase, cytoplasmic [Stegastes partitus]
SSCG00000000022	gi|657545243|ref|XP_008277967.1|	88.66	882	81	5	59	921	11	892	0	1573	657545243:PREDICTED: metal transporter CNNM1 [Stegastes partitus]
SSCG00000000023	gi|657545258|ref|XP_008277975.1|	84.67	574	87	1	1	573	5	578	0	1023	657545258:PREDICTED: pyridine nucleotide-disulfide oxidoreductase domain-containing protein 2 [Stegastes partitus]
SSCG00000000024	gi|961842237|ref|XP_014887634.1|	52.92	359	68	13	1	268	4	352	1e-67	225	961842237:PREDICTED: homeobox protein Nkx-2.3 [Poecilia latipinna]
SSCG00000000025	gi|657545305|ref|XP_008277995.1|	91.02	323	29	0	1	323	266	588	0	621	657545305:PREDICTED: inactive heparanase-2 [Stegastes partitus]
SSCG00000000026	gi|736223915|ref|XP_010780673.1|	82.04	685	102	5	1	670	1	679	0	1162	736223915:PREDICTED: Hermansky-Pudlak syndrome 1 protein isoform X2 [Notothenia coriiceps]
SSCG00000000027	gi|657545305|ref|XP_008277995.1|	83.33	186	31	0	12	197	15	200	3e-96	303	657545305:PREDICTED: inactive heparanase-2 [Stegastes partitus]
SSCG00000000028	gi|808880090|gb|KKF28035.1|	63.59	1052	282	21	1	962	1	1041	0	1205	808880090:Ligand-dependent nuclear receptor corepressor-like protein [Larimichthys crocea]
SSCG00000000029	gi|831574086|ref|XP_012735932.1|	89.04	146	15	1	1	145	1	146	5e-89	268	831574086:PREDICTED: MORN repeat-containing protein 4 [Fundulus heteroclitus]
SSCG00000000030	gi|657545240|ref|XP_008277966.1|	74.35	308	75	3	27	332	87	392	4e-161	468	657545240:PREDICTED: lactosylceramide alpha-2,3-sialyltransferase-like [Stegastes partitus]
SSCG00000000031	gi|831574070|ref|XP_012735927.1|	80.29	1400	142	9	11	1284	254	1645	0	2228	831574070:PREDICTED: slit homolog 1 protein isoform X3 [Fundulus heteroclitus]
SSCG00000000032	gi|736223956|ref|XP_010780688.1|	88.24	408	45	3	1	406	1	407	0	729	736223956:PREDICTED: cytochrome c oxidase assembly protein COX15 homolog [Notothenia coriiceps]
SSCG00000000033	No_Hit	NA	NA	NA	NA	NA	NA	NA	NA	NA	NA	NA
SSCG00000000034	gi|939286987|ref|XP_014264614.1|	78.39	1573	307	6	254	1798	1	1568	0	2531	939286987:PREDICTED: canalicular multispecific organic anion transporter 1-like [Maylandia zebra]
SSCG00000000035	gi|808880083|gb|KKF28028.1|	96.2	237	9	0	1	237	1	237	4e-168	476	808880083:Kv channel-interacting protein 2 [Larimichthys crocea]
SSCG00000000036	gi|657552507|ref|XP_008280626.1|	66.3	899	289	7	4	894	1	893	0	1154	657552507:PREDICTED: Hermansky-Pudlak syndrome 6 protein [Stegastes partitus]
SSCG00000000037	gi|657785903|ref|XP_008320083.1|	65.23	555	90	5	148	599	354	908	1e-166	511	657785903:PREDICTED: collagen alpha-1(IX) chain [Cynoglossus semilaevis]
SSCG00000000038	No_Hit	NA	NA	NA	NA	NA	NA	NA	NA	NA	NA	NA
SSCG00000000039	gi|734599878|ref|XP_010754833.1|	85.22	575	47	2	5	576	1	540	0	978	734599878:PREDICTED: probable lysosomal cobalamin transporter [Larimichthys crocea]
SSCG00000000040	gi|734599942|ref|XP_010755040.1|	65.7	172	43	2	5	160	51	222	6e-63	219	734599942:PREDICTED: collagen alpha-1(XIX) chain [Larimichthys crocea]
SSCG00000000041	gi|548395030|ref|XP_005737187.1|	81.74	345	62	1	42	386	1	344	0	555	548395030:PREDICTED: KH domain-containing, RNA-binding, signal transduction-associated protein 2 [Pundamilia nyererei]
SSCG00000000042	gi|736166477|ref|XP_010764621.1|	58.8	233	67	3	1	204	517	749	1e-79	264	736166477:PREDICTED: protein eyes shut homolog [Notothenia coriiceps]
SSCG00000000043	gi|658890394|ref|XP_008428068.1|	63.23	1773	502	14	1	1668	1	1728	0	2222	658890394:PREDICTED: protein eyes shut homolog [Poecilia reticulata]
SSCG00000000044	gi|808864020|gb|KKF15225.1|	72.84	950	248	5	1	940	2022	2971	0	1436	808864020:Protein eyes shut [Larimichthys crocea]
SSCG00000000045	No_Hit	NA	NA	NA	NA	NA	NA	NA	NA	NA	NA	NA
SSCG00000000046	No_Hit	NA	NA	NA	NA	NA	NA	NA	NA	NA	NA	NA
SSCG00000000047	gi|47228924|emb|CAG09439.1|	94.54	238	13	0	1	238	19	256	3e-162	463	47228924:unnamed protein product [Tetraodon nigroviridis]
SSCG00000000048	gi|657542422|ref|XP_008276964.1|	95.93	1278	51	1	1	1278	255	1531	0	2587	657542422:PREDICTED: brain-specific angiogenesis inhibitor 3 [Stegastes partitus]
SSCG00000000049	gi|657576858|ref|XP_008292230.1|	88.72	133	14	1	1	133	346	477	2e-72	262	657576858:PREDICTED: DNA primase large subunit [Stegastes partitus]
SSCG00000000050	No_Hit	NA	NA	NA	NA	NA	NA	NA	NA	NA	NA	NA
SSCG00000000051	gi|974092154|ref|XP_015244380.1|	85.37	123	17	1	8	130	131	252	1e-52	190	974092154:PREDICTED: zinc finger RNA-binding protein [Cyprinodon variegatus]
SSCG00000000052	gi|657591920|ref|XP_008300464.1|	64.3	535	161	10	2	507	1	534	0	580	657591920:PREDICTED: ankyrin repeat domain-containing protein 34B [Stegastes partitus]
SSCG00000000053	gi|551524084|ref|XP_005813527.1|	67.15	834	159	13	5	740	250	1066	0	936	551524084:PREDICTED: zinc finger RNA-binding protein isoform X1 [Xiphophorus maculatus]
SSCG00000000054	gi|432876342|ref|XP_004073001.1|	95.24	21	1	0	1	21	537	557	0.0003	47.4	432876342:PREDICTED: ankyrin repeat domain-containing protein 34B [Oryzias latipes]
SSCG00000000055	No_Hit	NA	NA	NA	NA	NA	NA	NA	NA	NA	NA	NA
SSCG00000000056	gi|657813709|ref|XP_008334134.1|	72.62	168	46	0	1	168	45	212	2e-81	253	657813709:PREDICTED: protein FAM151B [Cynoglossus semilaevis]
SSCG00000000057	No_Hit	NA	NA	NA	NA	NA	NA	NA	NA	NA	NA	NA
SSCG00000000058	gi|734602712|ref|XP_010728324.1|	89.53	86	9	0	1	86	1	86	4e-52	169	734602712:PREDICTED: signal recognition particle 9 kDa protein [Larimichthys crocea]
SSCG00000000059	gi|974079284|ref|XP_015237332.1|	75.82	91	9	1	1	91	1	78	9e-41	143	974079284:PREDICTED: SRA stem-loop-interacting RNA-binding protein, mitochondrial [Cyprinodon variegatus]
SSCG00000000060	gi|657567406|ref|XP_008287087.1|	81.54	455	83	1	45	498	1	455	0	797	657567406:PREDICTED: epoxide hydrolase 1 [Stegastes partitus]
SSCG00000000061	gi|928069724|ref|XP_013884588.1|	76.92	104	21	1	7	107	48	151	2e-45	158	928069724:PREDICTED: transcription factor 24-like [Austrofundulus limnaeus]
SSCG00000000062	gi|688602529|ref|XP_009292986.1|	54.18	526	102	14	1	424	42	530	1e-122	399	688602529:PREDICTED: protein enabled homolog isoform X2 [Danio rerio]
SSCG00000000063	gi|348531152|ref|XP_003453074.1|	79.17	624	111	6	1	609	1	620	0	926	348531152:PREDICTED: lamin-B receptor [Oreochromis niloticus]
SSCG00000000064	gi|734650134|ref|XP_010754383.1|	86.36	440	56	3	1	439	1	437	0	740	734650134:PREDICTED: golgi-associated PDZ and coiled-coil motif-containing protein isoform X2 [Larimichthys crocea]
SSCG00000000065	gi|657571440|ref|XP_008289291.1|	71.34	335	82	2	3	323	46	380	4e-169	488	657571440:PREDICTED: alkylated DNA repair protein alkB homolog 1 [Stegastes partitus]
SSCG00000000066	gi|542241293|ref|XP_005457986.1|	64.96	3034	762	55	1	2755	1	3012	0	3564	542241293:PREDICTED: DNA polymerase zeta catalytic subunit [Oreochromis niloticus]
SSCG00000000067	gi|768957626|ref|XP_011617270.1|	76.95	308	70	1	1	307	1	308	6e-176	503	768957626:PREDICTED: probable G-protein coupled receptor 139 [Takifugu rubripes]
SSCG00000000068	gi|657750915|ref|XP_008310874.1|	55.36	224	55	2	92	290	193	396	5e-69	231	657750915:PREDICTED: adapter protein CIKS isoform X1 [Cynoglossus semilaevis]
SSCG00000000069	gi|938085174|gb|KPP79843.1|	91.63	263	20	1	66	326	215	477	5e-174	504	938085174:tyrosine-protein kinase fyna-like [Scleropages formosus]
SSCG00000000070	gi|657751029|ref|XP_008310935.1|	76.52	247	58	0	1	247	1	247	5e-139	403	657751029:PREDICTED: 60S ribosomal protein L7-like 1 [Cynoglossus semilaevis]
SSCG00000000071	gi|808868130|gb|KKF18546.1|	70.91	629	66	6	42	553	1	629	0	851	808868130:Sodium-dependent multivitamin transporter [Larimichthys crocea]
SSCG00000000072	No_Hit	NA	NA	NA	NA	NA	NA	NA	NA	NA	NA	NA
SSCG00000000073	gi|56118556|ref|NP_001001833.2|	73.48	132	35	0	1	132	1	132	1e-61	197	56118556:intraflagellar transport protein 20 homolog [Danio rerio]
SSCG00000000074	gi|852036281|gb|AKN59234.1|	87	769	87	3	1	764	1	761	0	1253	852036281:TAK1-binding protein 2 [Epinephelus coioides]
SSCG00000000075	gi|657555747|ref|XP_008282248.1|	96.45	366	13	0	1	366	1	366	0	729	657555747:PREDICTED: patched domain-containing protein 4 [Stegastes partitus]
SSCG00000000076	gi|657567420|ref|XP_008287095.1|	71.72	297	77	4	24	317	47	339	3e-140	414	657567420:PREDICTED: glycoprotein integral membrane protein 1 [Stegastes partitus]
SSCG00000000077	gi|657750841|ref|XP_008310835.1|	76.32	511	32	5	1	446	1	487	0	709	657750841:PREDICTED: cyclin-dependent kinase 19 [Cynoglossus semilaevis]
SSCG00000000078	gi|808868132|gb|KKF18548.1|	72.31	260	71	1	1	260	91	349	3e-124	373	808868132:Leucine-rich repeat-containing protein 15, partial [Larimichthys crocea]
SSCG00000000079	gi|734613367|ref|XP_010734188.1|	71.24	619	156	7	10	611	9	622	0	784	734613367:PREDICTED: sodium-dependent glucose transporter 1 [Larimichthys crocea]
SSCG00000000080	gi|734602742|ref|XP_010728341.1|	82.9	497	70	5	1	482	1	497	0	816	734602742:PREDICTED: monocarboxylate transporter 10 [Larimichthys crocea]
SSCG00000000081	gi|734602738|ref|XP_010728339.1|	86.9	336	15	1	1	307	1	336	0	580	734602738:PREDICTED: S-adenosylmethionine decarboxylase proenzyme [Larimichthys crocea]
SSCG00000000082	gi|974090962|ref|XP_015243722.1|	85.21	257	34	1	27	283	53	305	5e-157	452	974090962:PREDICTED: ribosome production factor 2 homolog [Cyprinodon variegatus]
SSCG00000000083	gi|734602730|ref|XP_010728334.1|	65.1	576	153	12	1	529	29	603	0	708	734602730:PREDICTED: probable ribonuclease ZC3H12D [Larimichthys crocea]
SSCG00000000084	gi|548446000|ref|XP_005746232.1|	84.3	433	40	4	9	413	55	487	0	727	548446000:PREDICTED: katanin p60 ATPase-containing subunit A1 [Pundamilia nyererei]
SSCG00000000085	gi|657816812|ref|XP_008335472.1|	98.5	133	2	0	12	144	27	159	3e-92	276	657816812:PREDICTED: protein cornichon homolog 3-like [Cynoglossus semilaevis]
SSCG00000000086	No_Hit	NA	NA	NA	NA	NA	NA	NA	NA	NA	NA	NA
SSCG00000000087	gi|548375435|ref|XP_005733222.1|	70.43	328	52	3	16	298	11	338	2e-145	434	548375435:PREDICTED: tRNA modification GTPase GTPBP3, mitochondrial [Pundamilia nyererei]
SSCG00000000088	No_Hit	NA	NA	NA	NA	NA	NA	NA	NA	NA	NA	NA
SSCG00000000089	gi|554824088|ref|XP_005922711.1|	86.6	194	20	1	1	194	74	261	3e-121	356	554824088:PREDICTED: stanniocalcin-like isoform X3 [Haplochromis burtoni]
SSCG00000000090	gi|657589270|ref|XP_008299014.1|	97.22	288	8	0	1	288	1	288	0	590	657589270:PREDICTED: alpha/beta hydrolase domain-containing protein 17B [Stegastes partitus]
SSCG00000000091	gi|542240066|ref|XP_003452724.2|	71.76	131	30	3	1	125	79	208	2e-53	178	542240066:PREDICTED: homeobox protein Nkx-3.1-like [Oreochromis niloticus]
SSCG00000000092	gi|831524494|ref|XP_012718714.1|	47.81	251	91	7	1	211	1	251	9e-57	192	831524494:PREDICTED: homeobox protein Nkx-2.6 [Fundulus heteroclitus]
SSCG00000000093	gi|736305104|ref|XP_010794420.1|	80.27	451	88	1	211	660	1	451	0	758	736305104:PREDICTED: guanine deaminase [Notothenia coriiceps]
SSCG00000000094	gi|551514081|ref|XP_005808552.1|	69.9	618	103	4	1	543	1	610	0	822	551514081:PREDICTED: ectonucleoside triphosphate diphosphohydrolase 4 [Xiphophorus maculatus]
SSCG00000000095	gi|657589260|ref|XP_008299008.1|	87.12	326	42	0	1	326	1	326	0	580	657589260:PREDICTED: mitoferrin-1-like [Stegastes partitus]
SSCG00000000096	gi|401664002|dbj|BAM36382.1|	69.68	221	46	2	3	203	5	224	1e-87	270	401664002:Kruppel-like factor 9 [Oplegnathus fasciatus]
SSCG00000000097	gi|617363370|ref|XP_007563142.1|	87.03	1742	104	5	1	1648	31	1744	0	3003	617363370:PREDICTED: transient receptor potential cation channel subfamily M member 3 isoform X8 [Poecilia formosa]
SSCG00000000098	gi|808863716|gb|KKF15004.1|	81.74	564	77	3	1	548	1	554	0	967	808863716:Beta,beta-carotene 9',10'-oxygenase [Larimichthys crocea]
SSCG00000000099	gi|498955168|ref|XP_004544404.1|	93.23	192	9	1	1	188	1	192	3e-107	318	498955168:PREDICTED: protein FAM219A [Maylandia zebra]
SSCG00000000100	gi|734613097|ref|XP_010734037.1|	92.46	252	19	0	1	252	15	266	4e-174	494	734613097:PREDICTED: chymotrypsin-like elastase family member 2A [Larimichthys crocea]
SSCG00000000101	gi|657527191|ref|XP_008286659.1|	90.48	126	12	0	1	126	167	292	2e-75	243	657527191:PREDICTED: GDNF family receptor alpha-2-like [Stegastes partitus]
SSCG00000000102	gi|657527191|ref|XP_008286659.1|	75.89	141	30	1	1	137	1	141	4e-67	223	657527191:PREDICTED: GDNF family receptor alpha-2-like [Stegastes partitus]
SSCG00000000103	gi|808863717|gb|KKF15005.1|	68.61	137	43	0	1	137	278	414	5e-59	199	808863717:GDNF family receptor alpha-2 [Larimichthys crocea]
SSCG00000000104	gi|657527207|ref|XP_008286701.1|	61.53	681	193	14	1	622	1	671	0	751	657527207:PREDICTED: leucine zipper putative tumor suppressor 1 [Stegastes partitus]
SSCG00000000105	gi|554824020|ref|XP_005922679.1|	74.72	265	63	2	1	265	1	261	3e-105	321	554824020:PREDICTED: survival motor neuron protein 1-like [Haplochromis burtoni]
SSCG00000000106	gi|583977559|ref|XP_006784127.1|	61.36	132	23	2	1	104	1	132	4e-44	151	583977559:PREDICTED: intraflagellar transport protein 25 homolog [Neolamprologus brichardi]
SSCG00000000107	gi|808863725|gb|KKF15013.1|	75.19	6211	1478	11	22	6187	15	6207	0	9455	808863725:G-protein coupled receptor 98 [Larimichthys crocea]
SSCG00000000108	gi|657527241|ref|XP_008286814.1|	75.16	1570	326	5	289	1794	1	1570	0	2342	657527241:PREDICTED: tetratricopeptide repeat protein 37 [Stegastes partitus]
SSCG00000000109	gi|554824428|ref|XP_005922872.1|	77.95	517	80	5	1	509	1	491	0	785	554824428:PREDICTED: multiple C2 and transmembrane domain-containing protein 1 isoform X2 [Haplochromis burtoni]
SSCG00000000110	gi|657527215|ref|XP_008286711.1|	81.64	670	94	7	5	652	34	696	0	1016	657527215:PREDICTED: rhotekin isoform X3 [Stegastes partitus]
SSCG00000000111	gi|583977569|ref|XP_006784132.1|	75	212	51	1	182	391	1	212	4e-95	295	583977569:PREDICTED: DNA-directed RNA polymerase III subunit RPC7-like [Neolamprologus brichardi]
SSCG00000000112	gi|808863726|gb|KKF15014.1|	97.33	412	11	0	1	412	1	412	0	835	808863726:Arrestin domain-containing protein 3 [Larimichthys crocea]
SSCG00000000113	gi|47215913|emb|CAG00388.1|	77.01	261	57	2	1	258	1	261	4e-139	407	47215913:unnamed protein product, partial [Tetraodon nigroviridis]
SSCG00000000114	gi|657815788|ref|XP_008335031.1|	78.62	276	42	1	1	259	1	276	1e-157	452	657815788:PREDICTED: metallo-beta-lactamase domain-containing protein 2 [Cynoglossus semilaevis]
SSCG00000000115	gi|734627653|ref|XP_010742023.1|	65.47	139	42	3	52	187	90	225	1e-47	168	734627653:PREDICTED: transmembrane protein 74 [Larimichthys crocea]
SSCG00000000116	gi|734616731|ref|XP_010736022.1|	72.14	700	169	3	1	697	92	768	0	1030	734616731:PREDICTED: probable C-mannosyltransferase DPY19L4 [Larimichthys crocea]
SSCG00000000117	gi|348519473|ref|XP_003447255.1|	85.04	996	108	3	32	987	1	995	0	1765	348519473:PREDICTED: integrator complex subunit 8 isoform X2 [Oreochromis niloticus]
SSCG00000000118	gi|583998807|ref|XP_006794483.1|	75	588	121	2	1	566	1	584	0	944	583998807:PREDICTED: nudC domain-containing protein 1-like [Neolamprologus brichardi]
SSCG00000000119	gi|734627645|ref|XP_010742018.1|	73.98	392	92	5	1	384	1	390	0	607	734627645:PREDICTED: thyrotropin-releasing hormone receptor-like [Larimichthys crocea]
SSCG00000000120	No_Hit	NA	NA	NA	NA	NA	NA	NA	NA	NA	NA	NA
SSCG00000000121	gi|554861771|ref|XP_005940987.1|	64.24	3800	1149	22	1	3626	436	4199	0	4938	554861771:PREDICTED: fibrocystin-L [Haplochromis burtoni]
SSCG00000000122	No_Hit	NA	NA	NA	NA	NA	NA	NA	NA	NA	NA	NA
SSCG00000000123	gi|617515438|ref|XP_007543243.1|	62.67	367	97	2	1	336	60	417	1e-158	480	617515438:PREDICTED: fibrocystin-L, partial [Poecilia formosa]
SSCG00000000124	gi|808884965|gb|KKF31840.1|	58.55	854	324	7	4	829	1	852	0	973	808884965:hypothetical protein EH28_23535 [Larimichthys crocea]
SSCG00000000125	gi|657575557|ref|XP_008291520.1|	75.84	447	100	2	1	446	1	440	0	667	657575557:PREDICTED: solute carrier family 52, riboflavin transporter, member 2 [Stegastes partitus]
SSCG00000000126	gi|583998958|ref|XP_006794555.1|	76.72	408	19	3	1	332	1	408	0	618	583998958:PREDICTED: eukaryotic translation initiation factor 3 subunit E-B-like [Neolamprologus brichardi]
SSCG00000000127	gi|734627647|ref|XP_010742019.1|	79.62	4539	725	25	124	4506	1	4495	0	7032	734627647:PREDICTED: LOW QUALITY PROTEIN: plectin-like [Larimichthys crocea]
SSCG00000000128	gi|930758795|ref|XP_014195084.1|	72.15	1878	434	7	23	1817	11	1882	0	2665	930758795:PREDICTED: epiplakin-like, partial [Haplochromis burtoni]
SSCG00000000129	gi|765134866|ref|XP_011479333.1|	73.33	75	20	0	388	462	125	199	2e-24	118	765134866:PREDICTED: plectin-like isoform X5 [Oryzias latipes]
SSCG00000000130	gi|734631742|ref|XP_010744271.1|	73.3	869	129	15	10	776	1	868	0	1166	734631742:PREDICTED: nuclear factor of activated T-cells, cytoplasmic 1-like [Larimichthys crocea]
SSCG00000000131	gi|583998787|ref|XP_006794473.1|	58.61	505	148	7	49	524	51	523	0	575	583998787:PREDICTED: F-box/LRR-repeat protein 6-like [Neolamprologus brichardi]
SSCG00000000132	gi|808884961|gb|KKF31836.1|	88.22	1129	114	6	1	1113	1	1126	0	2039	808884961:putative phospholipid-transporting ATPase IIB [Larimichthys crocea]
SSCG00000000133	gi|734625027|ref|XP_010740593.1|	53.18	929	253	30	49	803	1	921	0	773	734625027:PREDICTED: sal-like protein 3 [Larimichthys crocea]
SSCG00000000134	gi|736260518|ref|XP_010789551.1|	89.47	76	8	0	20	95	1	76	2e-40	140	736260518:PREDICTED: zinc finger protein 706-like [Notothenia coriiceps]
SSCG00000000135	gi|498973317|ref|XP_004548105.1|	84.28	388	61	0	2	389	6	393	0	688	498973317:PREDICTED: cartilage-associated protein [Maylandia zebra]
SSCG00000000136	gi|657570772|ref|XP_008288926.1|	85.09	570	53	4	1	566	1	542	0	969	657570772:PREDICTED: upstream-binding protein 1 isoform X2 [Stegastes partitus]
SSCG00000000137	gi|348542245|ref|XP_003458596.1|	67.26	678	185	16	1	656	1	663	0	729	348542245:PREDICTED: transcription elongation factor B polypeptide 3 [Oreochromis niloticus]
SSCG00000000138	gi|808884887|gb|KKF31762.1|	76.95	729	126	11	29	731	25	737	0	1112	808884887:Na(+)/H(+) exchanger beta [Larimichthys crocea]
SSCG00000000139	gi|941789099|ref|XP_005802921.2|	80	185	32	2	1	185	3	182	5e-47	164	941789099:PREDICTED: serine/arginine-rich splicing factor 10 [Xiphophorus maculatus]
SSCG00000000140	gi|734611426|ref|XP_010733115.1|	88.69	1539	133	10	1	1502	1	1535	0	2727	734611426:PREDICTED: CLIP-associating protein 2 isoform X2 [Larimichthys crocea]
SSCG00000000141	gi|551502759|ref|XP_005802922.1|	58.82	255	83	7	1	238	253	502	2e-71	238	551502759:PREDICTED: gap junction alpha-9 protein-like [Xiphophorus maculatus]
SSCG00000000142	gi|432882753|ref|XP_004074127.1|	97.19	178	5	0	1	178	1	178	2e-123	358	432882753:PREDICTED: 60S ribosomal protein L11 [Oryzias latipes]
SSCG00000000143	gi|743864032|ref|XP_011031813.1|	69.17	944	207	5	1	884	134	1053	0	1310	743864032:PREDICTED: LOW QUALITY PROTEIN: HBS1-like protein [Populus euphratica]
SSCG00000000144	gi|657570808|ref|XP_008288945.1|	84.41	449	43	3	1	439	1	432	0	751	657570808:PREDICTED: F-box/LRR-repeat protein 2 isoform X2 [Stegastes partitus]
SSCG00000000145	gi|808876492|gb|KKF25128.1|	83.72	860	130	4	1	858	1	852	0	1466	808876492:Programmed cell death 6-interacting protein [Larimichthys crocea]
SSCG00000000146	gi|736261794|ref|XP_010789960.1|	61.39	158	49	2	20	165	19	176	4e-59	196	736261794:PREDICTED: forkhead box protein Q1-like [Notothenia coriiceps]
SSCG00000000147	gi|734631223|ref|XP_010743991.1|	84.77	696	99	5	1	694	1	691	0	1215	734631223:PREDICTED: kelch-like protein 31 [Larimichthys crocea]
SSCG00000000148	gi|657805465|ref|XP_008329879.1|	44.59	814	299	24	4	701	13	790	7e-175	532	657805465:PREDICTED: sushi domain-containing protein 5 [Cynoglossus semilaevis]
SSCG00000000149	gi|808876484|gb|KKF25120.1|	29.21	534	278	16	76	547	19	514	7e-42	180	808876484:hypothetical protein EH28_25121 [Larimichthys crocea]
SSCG00000000150	gi|734612562|ref|XP_010733744.1|	37.53	421	182	11	47	394	7	419	5e-67	242	734612562:PREDICTED: uncharacterized protein LOC104922580 isoform X1 [Larimichthys crocea]
SSCG00000000151	gi|734611460|ref|XP_010733133.1|	81.27	566	90	1	7	556	1	566	0	962	734611460:PREDICTED: peptidyl-prolyl cis-trans isomerase FKBP9 [Larimichthys crocea]
SSCG00000000152	gi|808869274|gb|KKF19372.1|	88.81	411	42	2	34	443	69	476	0	705	808869274:Bone morphogenetic protein 5 [Larimichthys crocea]
SSCG00000000153	No_Hit	NA	NA	NA	NA	NA	NA	NA	NA	NA	NA	NA
SSCG00000000154	No_Hit	NA	NA	NA	NA	NA	NA	NA	NA	NA	NA	NA
SSCG00000000155	gi|923850219|ref|XP_013769480.1|	29.39	296	171	9	3	280	24	299	8e-31	127	923850219:PREDICTED: TNF receptor-associated factor 1 [Pundamilia nyererei]
SSCG00000000156	gi|327396948|dbj|BAK14314.1|	57.68	241	63	2	289	490	25	265	2e-90	292	327396948:hypothetical protein ORF 575R [Red seabream iridovirus]
SSCG00000000157	gi|323339186|gb|ADX41581.1|	91.74	230	19	0	1	230	1	230	5e-159	457	323339186:adenosine triphosphatase [Giant seaperch iridovirus]
SSCG00000000158	gi|50237565|gb|AAT71898.1|	70.89	237	67	2	126	360	26	262	1e-119	359	50237565:dsRNA-specific ribonuclease [Rock bream iridovirus]
SSCG00000000159	gi|292659055|gb|ADE34443.1|	74.48	858	203	3	1	844	62	917	0	1341	292659055:D5 family NTPase [Turbot reddish body iridovirus]
SSCG00000000160	gi|292658958|gb|ADE34346.1|	54.22	332	150	2	1	331	24	354	8e-88	291	292658958:transmembrane amino acid transporter [Turbot reddish body iridovirus]
SSCG00000000161	gi|327396854|dbj|BAK14220.1|	42.58	472	261	5	1	466	1	468	6e-124	389	327396854:hypothetical protein ORF 033R [Red seabream iridovirus]
SSCG00000000162	gi|29467055|dbj|BAC66967.1|	65.94	458	156	0	1	458	1	458	0	649	29467055:hypothetical protein [Red seabream iridovirus]
SSCG00000000163	gi|292659043|gb|ADE34431.1|	55.74	305	127	5	246	546	80	380	3e-100	320	292659043:ORF87L [Turbot reddish body iridovirus]
SSCG00000000164	gi|62421265|gb|AAX82385.1|	48.54	445	218	6	1	436	1	443	1e-124	381	62421265:ankyrin repeat-containing protein [Orange-spotted grouper iridovirus]
SSCG00000000165	gi|19881523|ref|NP_612340.1|	62.78	223	83	0	1	223	1	223	3e-104	313	19881523:ORF118L [Infectious spleen and kidney necrosis virus]
SSCG00000000166	gi|327396855|dbj|BAK14221.1|	35.34	116	75	0	19	134	53	168	3e-13	75.5	327396855:hypothetical protein ORF 037R [Red seabream iridovirus]
SSCG00000000167	gi|327396951|dbj|BAK14317.1|	64.71	136	47	1	16	150	2	137	8e-57	186	327396951:hypothetical protein ORF 591R [Red seabream iridovirus]
SSCG00000000168	gi|55418186|gb|AAV51312.1|	46.04	278	130	8	1	260	1	276	1e-64	226	55418186:ORF-1 [Sea perch iridovirus]
SSCG00000000169	gi|929259833|ref|XP_014006356.1|	35.81	148	85	4	56	202	69	207	2e-20	97.4	929259833:PREDICTED: uncharacterized protein LOC106574801 isoform X1 [Salmo salar]
SSCG00000000170	gi|62421298|gb|AAX82418.1|	79.13	206	42	1	1	205	16	221	4e-111	330	62421298:proliferating cell nuclear antigen [Orange-spotted grouper iridovirus]
SSCG00000000171	gi|50237564|gb|AAT71897.1|	23.67	169	114	3	5	170	17	173	2e-05	51.6	50237564:ORF082R [Rock bream iridovirus]
SSCG00000000172	gi|327396922|dbj|BAK14288.1|	45.65	46	24	1	110	155	1	45	9e-05	48.5	327396922:probable transcriptional activator [Red seabream iridovirus]
SSCG00000000173	gi|961998518|ref|XP_014828061.1|	88.1	168	20	0	1	168	341	508	6e-105	322	961998518:PREDICTED: A disintegrin and metalloproteinase with thrombospondin motifs 8-like [Poecilia mexicana]
SSCG00000000174	gi|736181094|ref|XP_010768676.1|	65.28	72	25	0	15	86	6	77	2e-24	100	736181094:PREDICTED: neurolysin, mitochondrial-like [Notothenia coriiceps]
SSCG00000000175	gi|734642039|ref|XP_010749935.1|	71.25	626	99	9	1	597	1	574	0	821	734642039:PREDICTED: excitatory amino acid transporter 5-like [Larimichthys crocea]
SSCG00000000176	gi|928038039|ref|XP_013867692.1|	78.47	209	42	1	1	206	1	209	2e-117	346	928038039:PREDICTED: receptor expression-enhancing protein 6 [Austrofundulus limnaeus]
SSCG00000000177	gi|657564995|ref|XP_008285770.1|	61.84	304	93	3	366	669	1	281	1e-119	370	657564995:PREDICTED: tetraspanin-33-like [Stegastes partitus]
SSCG00000000178	gi|593763867|ref|XP_007120526.1|	62.79	43	16	0	6	48	4	46	1e-09	60.5	593763867:PREDICTED: UPF0449 protein C19orf25 homolog, partial [Physeter catodon]
SSCG00000000179	No_Hit	NA	NA	NA	NA	NA	NA	NA	NA	NA	NA	NA
SSCG00000000180	No_Hit	NA	NA	NA	NA	NA	NA	NA	NA	NA	NA	NA
SSCG00000000181	gi|657562410|ref|XP_008284693.1|	36.37	998	418	37	21	904	2364	3258	2e-114	400	657562410:PREDICTED: uncharacterized protein C5orf42 homolog [Stegastes partitus]
SSCG00000000182	gi|736204864|ref|XP_010775531.1|	76.38	614	130	9	2	605	3	611	0	919	736204864:PREDICTED: PDZ and LIM domain protein 5-like isoform X2 [Notothenia coriiceps]
SSCG00000000183	gi|928022104|ref|XP_013859177.1|	75.39	638	105	6	10	595	11	648	0	941	928022104:PREDICTED: WD repeat-containing protein 70 [Austrofundulus limnaeus]
SSCG00000000184	gi|734596349|ref|XP_010736453.1|	72.95	122	31	2	47	167	31	151	2e-54	192	734596349:PREDICTED: bone morphogenetic protein receptor type-1B-like [Larimichthys crocea]
SSCG00000000185	No_Hit	NA	NA	NA	NA	NA	NA	NA	NA	NA	NA	NA
SSCG00000000186	gi|941805223|ref|XP_005810139.2|	67.92	265	68	5	38	288	16	277	2e-103	315	941805223:PREDICTED: glial cell line-derived neurotrophic factor [Xiphophorus maculatus]
SSCG00000000187	gi|19881418|ref|NP_612235.1|	41.74	448	225	14	1	433	1	427	7e-94	303	19881418:ORF013R [Infectious spleen and kidney necrosis virus]
SSCG00000000188	gi|554839144|ref|XP_005930015.1|	62.26	371	118	6	2	361	25	384	2e-151	445	554839144:PREDICTED: alpha-(1,3)-fucosyltransferase 4-like [Haplochromis burtoni]
SSCG00000000189	gi|657552744|ref|XP_008280757.1|	81.23	277	46	2	1	271	1	277	3e-160	459	657552744:PREDICTED: signal recognition particle receptor subunit beta [Stegastes partitus]
SSCG00000000190	gi|831548305|ref|XP_012727254.1|	89.27	261	25	1	12	269	5	265	2e-167	476	831548305:PREDICTED: protein CASP-like, partial [Fundulus heteroclitus]
SSCG00000000191	gi|657552754|ref|XP_008280762.1|	89.57	1390	108	11	2	1376	20	1387	0	2221	657552754:PREDICTED: protein CASP isoform X1 [Stegastes partitus]
SSCG00000000192	gi|734597886|ref|XP_010744563.1|	74.15	383	77	3	1	361	1	383	0	582	734597886:PREDICTED: WD repeat-containing protein 53 isoform X1 [Larimichthys crocea]
SSCG00000000193	gi|658882339|ref|XP_008424018.1|	64.29	84	28	1	44	125	251	334	4e-21	97.4	658882339:PREDICTED: collagen alpha-1(XXVI) chain-like isoform X2 [Poecilia reticulata]
SSCG00000000194	gi|657552709|ref|XP_008280737.1|	85.71	259	16	4	1	251	1	246	6e-138	400	657552709:PREDICTED: tetratricopeptide repeat protein 9A-like [Stegastes partitus]
SSCG00000000195	gi|734597954|ref|XP_010744916.1|	78.24	409	83	1	15	423	1	403	0	682	734597954:PREDICTED: sialidase-4 [Larimichthys crocea]
SSCG00000000196	gi|657552728|ref|XP_008280748.1|	74.09	745	146	8	7	714	31	765	0	1093	657552728:PREDICTED: protein jagged-1b-like [Stegastes partitus]
SSCG00000000197	gi|742083128|ref|XP_010870821.1|	67.26	391	116	3	1	379	1	391	9e-179	515	742083128:PREDICTED: glutaminyl-peptide cyclotransferase-like protein [Esox lucius]
SSCG00000000198	No_Hit	NA	NA	NA	NA	NA	NA	NA	NA	NA	NA	NA
SSCG00000000199	gi|734597900|ref|XP_010744630.1|	66.81	687	188	10	1	654	1	680	0	834	734597900:PREDICTED: inositol-trisphosphate 3-kinase C [Larimichthys crocea]
SSCG00000000200	gi|831576156|ref|XP_012736664.1|	59.69	191	76	1	1	190	1	191	2e-71	228	831576156:PREDICTED: latexin isoform X3 [Fundulus heteroclitus]
SSCG00000000201	gi|808883749|gb|KKF30836.1|	78.6	1813	304	18	1	1772	1	1770	0	2616	808883749:Signal-induced proliferation-associated 1-like protein 3 [Larimichthys crocea]
SSCG00000000202	gi|584000709|ref|XP_006795405.1|	65.85	246	53	3	1	215	1	246	1e-107	322	584000709:PREDICTED: tubulin-folding cofactor B-like isoform X1 [Neolamprologus brichardi]
SSCG00000000203	No_Hit	NA	NA	NA	NA	NA	NA	NA	NA	NA	NA	NA
SSCG00000000204	gi|554839204|ref|XP_005930045.1|	72.58	361	85	6	1	357	41	391	1e-166	484	554839204:PREDICTED: uncharacterized protein C19orf47 homolog isoform X1 [Haplochromis burtoni]
SSCG00000000205	gi|410909846|ref|XP_003968401.1|	85.87	276	26	3	1	266	1	273	4e-136	397	410909846:PREDICTED: U1 small nuclear ribonucleoprotein A [Takifugu rubripes]
SSCG00000000206	gi|734597962|ref|XP_010744963.1|	69.16	775	176	4	76	849	6	718	0	1086	734597962:PREDICTED: calpain-1 catalytic subunit-like [Larimichthys crocea]
SSCG00000000207	gi|768931987|ref|XP_011606677.1|	80.91	330	54	3	1	323	1	328	8e-152	446	768931987:PREDICTED: protein fosB [Takifugu rubripes]
SSCG00000000208	gi|542245155|ref|XP_005459402.1|	62.35	765	184	20	634	1313	65	810	0	749	542245155:PREDICTED: B-cell lymphoma/leukemia 11B-like [Oreochromis niloticus]
SSCG00000000209	gi|657572534|ref|XP_008289887.1|	92.11	621	44	2	2	622	17	632	0	1177	657572534:PREDICTED: cleft lip and palate transmembrane protein 1 [Stegastes partitus]
SSCG00000000210	gi|808883754|gb|KKF30841.1|	67.99	556	157	9	35	575	33	582	0	739	808883754:Transcription factor RelB [Larimichthys crocea]
SSCG00000000211	gi|657572522|ref|XP_008289880.1|	92.37	799	55	1	1	799	1	793	0	1558	657572522:PREDICTED: ribonucleoside-diphosphate reductase large subunit [Stegastes partitus]
SSCG00000000212	gi|734597936|ref|XP_010744811.1|	68.84	982	228	18	1	946	1	940	0	1180	734597936:PREDICTED: homeobox protein SIX5-like [Larimichthys crocea]
SSCG00000000213	gi|808883748|gb|KKF30835.1|	82.94	1102	134	11	1	1060	22	1111	0	1631	808883748:Mitogen-activated protein kinase kinase kinase 10 [Larimichthys crocea]
SSCG00000000214	gi|734597902|ref|XP_010744641.1|	66.91	272	85	2	28	294	20	291	1e-129	383	734597902:PREDICTED: UPF0692 protein C19orf54 homolog, partial [Larimichthys crocea]
SSCG00000000215	gi|734597894|ref|XP_010744604.1|	78.48	748	85	5	1	672	1	748	0	1197	734597894:PREDICTED: elongation factor G, mitochondrial isoform X1 [Larimichthys crocea]
SSCG00000000216	No_Hit	NA	NA	NA	NA	NA	NA	NA	NA	NA	NA	NA
SSCG00000000217	gi|831512329|ref|XP_012714529.1|	50.78	128	57	2	10	133	58	183	4e-34	135	831512329:PREDICTED: protein-glutamine gamma-glutamyltransferase 6-like, partial [Fundulus heteroclitus]
SSCG00000000218	gi|908555587|ref|XP_005465657.2|	25.58	215	124	6	12	196	18	226	2e-11	70.9	908555587:PREDICTED: uncharacterized protein LOC102081525 [Oreochromis niloticus]
SSCG00000000219	gi|808858457|gb|KKF10837.1|	57.46	402	118	3	7	376	499	879	3e-155	473	808858457:HERV-H LTR-associating protein 2 [Larimichthys crocea]
SSCG00000000220	gi|938074213|gb|KPP71659.1|	31.23	253	145	10	1	231	183	428	2e-15	85.5	938074213:apolipoprotein D-like, partial [Scleropages formosus]
SSCG00000000221	gi|734638627|ref|XP_010748061.1|	90.31	289	28	0	116	404	77	365	0	535	734638627:PREDICTED: gamma-aminobutyric acid receptor subunit rho-3-like [Larimichthys crocea]
SSCG00000000222	gi|908551458|ref|XP_013122162.1|	89.06	1663	51	5	1	1581	1	1614	0	2987	908551458:PREDICTED: disco-interacting protein 2 homolog C-like isoform X2 [Oreochromis niloticus]
SSCG00000000223	gi|657588993|ref|XP_008298863.1|	63.71	609	132	14	1	524	1	605	0	669	657588993:PREDICTED: E3 ubiquitin-protein ligase MSL2-like [Stegastes partitus]
SSCG00000000224	gi|499047915|ref|XP_004574512.1|	75.37	479	89	2	1	478	1	451	0	761	499047915:PREDICTED: pyruvate dehydrogenase E1 component subunit alpha, somatic form, mitochondrial isoform X1 [Maylandia zebra]
SSCG00000000225	gi|410909474|ref|XP_003968215.1|	58.06	279	82	2	8	286	10	253	5e-105	325	410909474:PREDICTED: vasoactive intestinal polypeptide receptor 2-like [Takifugu rubripes]
SSCG00000000226	gi|657589003|ref|XP_008298868.1|	73.53	170	43	2	6	174	151	319	6e-79	249	657589003:PREDICTED: vasoactive intestinal polypeptide receptor 2-like, partial [Stegastes partitus]
SSCG00000000227	gi|657567663|ref|XP_008287223.1|	84.38	96	15	0	19	114	261	356	3e-48	174	657567663:PREDICTED: interleukin-1 receptor accessory protein-like 1 [Stegastes partitus]
SSCG00000000228	gi|734633082|ref|XP_010745008.1|	95.65	92	4	0	22	113	32	123	3e-59	191	734633082:PREDICTED: interleukin-1 receptor accessory protein-like 1-A [Larimichthys crocea]
SSCG00000000229	gi|736162098|ref|XP_010791502.1|	73.06	360	87	2	250	609	1	350	0	554	736162098:PREDICTED: cell cycle control protein 50A-like [Notothenia coriiceps]
SSCG00000000230	gi|941776313|ref|XP_014323915.1|	74.25	334	85	1	26	358	434	767	4e-139	434	941776313:PREDICTED: collagen alpha-1(VIII) chain [Xiphophorus maculatus]
SSCG00000000231	gi|657590299|ref|XP_008299581.1|	74.64	418	66	8	51	437	1	409	3e-160	471	657590299:PREDICTED: protein TFG isoform X1 [Stegastes partitus]
SSCG00000000232	gi|657798652|ref|XP_008326417.1|	67.62	105	31	1	4	108	1	102	6e-36	142	657798652:PREDICTED: collagen alpha-1(VIII) chain [Cynoglossus semilaevis]
SSCG00000000233	gi|657587849|ref|XP_008298236.1|	58.37	1040	326	17	6	993	8	992	0	1089	657587849:PREDICTED: filamin A-interacting protein 1-like [Stegastes partitus]
SSCG00000000234	gi|808869871|gb|KKF19811.1|	78.25	699	123	5	1	676	1	693	0	1081	808869871:Discoidin, CUB and LCCL domain-containing protein 2 [Larimichthys crocea]
SSCG00000000235	gi|929259749|ref|XP_014006310.1|	60.19	864	259	18	20	817	16	860	0	941	929259749:PREDICTED: target of Nesh-SH3-like isoform X8 [Salmo salar]
SSCG00000000236	No_Hit	NA	NA	NA	NA	NA	NA	NA	NA	NA	NA	NA
SSCG00000000237	gi|736298561|ref|XP_010792305.1|	90.8	174	16	0	1	174	1	174	3e-112	334	736298561:PREDICTED: histidine--tRNA ligase, cytoplasmic isoform X1 [Notothenia coriiceps]
SSCG00000000238	gi|657581137|ref|XP_008294570.1|	64.15	265	81	3	1	251	1	265	8e-114	340	657581137:PREDICTED: palmitoyltransferase ZDHHC21 [Stegastes partitus]
SSCG00000000239	gi|657590897|ref|XP_008299909.1|	87.26	840	107	0	70	909	1	840	0	1546	657590897:PREDICTED: non-lysosomal glucosylceramidase [Stegastes partitus]
SSCG00000000240	gi|736178531|ref|XP_010767966.1|	87.2	781	55	6	7	778	7	751	0	1336	736178531:PREDICTED: serine/threonine-protein kinase MARK2 isoform X11 [Notothenia coriiceps]
SSCG00000000241	gi|548438603|ref|XP_005744971.1|	70.79	534	106	7	1	486	121	652	0	667	548438603:PREDICTED: stromal interaction molecule 2 isoform X2 [Pundamilia nyererei]
SSCG00000000242	gi|928062864|ref|XP_013880977.1|	83.42	386	43	1	1	365	1	386	0	675	928062864:PREDICTED: RAB6A-GEF complex partner protein 2 [Austrofundulus limnaeus]
SSCG00000000243	No_Hit	NA	NA	NA	NA	NA	NA	NA	NA	NA	NA	NA
SSCG00000000244	No_Hit	NA	NA	NA	NA	NA	NA	NA	NA	NA	NA	NA
SSCG00000000245	gi|542171606|ref|XP_005467248.1|	64.02	667	189	5	61	677	18	683	0	806	542171606:PREDICTED: nitric oxide-associated protein 1 [Oreochromis niloticus]
SSCG00000000246	gi|657594140|ref|XP_008301668.1|	59.32	177	57	5	8	174	14	185	1e-45	160	657594140:PREDICTED: neurogenin-1-like [Stegastes partitus]
SSCG00000000247	gi|930763500|ref|XP_014196306.1|	67	497	110	4	6	501	86	529	0	647	930763500:PREDICTED: fatty-acid amide hydrolase 2 [Haplochromis burtoni]
SSCG00000000248	gi|657592662|ref|XP_008300870.1|	80.42	664	123	2	21	682	19	677	0	1147	657592662:PREDICTED: transforming growth factor-beta-induced protein ig-h3 isoform X1 [Stegastes partitus]
SSCG00000000249	gi|642113550|emb|CDQ69387.1|	94.47	199	10	1	1	198	2	200	3e-133	387	642113550:unnamed protein product [Oncorhynchus mykiss]
SSCG00000000250	gi|657581150|ref|XP_008294576.1|	73.96	338	33	4	83	372	205	535	5e-155	459	657581150:PREDICTED: nuclear factor 1 B-type [Stegastes partitus]
SSCG00000000251	gi|657594824|ref|XP_008302045.1|	67.33	251	72	2	23	271	20	262	7e-117	348	657594824:PREDICTED: insulin-like growth factor-binding protein 7 [Stegastes partitus]
SSCG00000000252	gi|808875415|gb|KKF24234.1|	75.6	746	128	6	70	787	8	727	0	1126	808875415:Choline transporter-like protein 1 [Larimichthys crocea]
SSCG00000000253	gi|348520211|ref|XP_003447622.1|	58.95	95	38	1	1	94	1	95	1e-27	115	348520211:PREDICTED: fatty-acid amide hydrolase 2 [Oreochromis niloticus]
SSCG00000000254	No_Hit	NA	NA	NA	NA	NA	NA	NA	NA	NA	NA	NA
SSCG00000000255	gi|928072635|ref|XP_013886147.1|	49.94	901	309	30	1	796	1	864	0	728	928072635:PREDICTED: RE1-silencing transcription factor [Austrofundulus limnaeus]
SSCG00000000256	gi|657585432|ref|XP_008296913.1|	62.31	1823	360	34	8	1643	1	1683	0	2068	657585432:PREDICTED: arf-GAP with Rho-GAP domain, ANK repeat and PH domain-containing protein 3 isoform X3 [Stegastes partitus]
SSCG00000000257	gi|657554310|ref|XP_008281613.1|	65.6	654	138	14	2	570	4	655	0	748	657554310:PREDICTED: dual specificity testis-specific protein kinase 2-like [Stegastes partitus]
SSCG00000000258	gi|734649969|ref|XP_010754293.1|	91.01	1235	5	4	1	1190	1	1174	0	2289	734649969:PREDICTED: DNA-directed RNA polymerase II subunit RPB2 [Larimichthys crocea]
SSCG00000000259	gi|808875416|gb|KKF24235.1|	66.22	894	216	10	1	857	534	1378	0	1144	808875416:TBC1 domain family member 2A [Larimichthys crocea]
SSCG00000000260	gi|929102873|ref|XP_014062520.1|	79.84	501	48	8	1	498	4	454	0	744	929102873:PREDICTED: negative elongation factor A [Salmo salar]
SSCG00000000261	gi|734642795|ref|XP_010750350.1|	81.42	2261	312	10	92	2246	1	2259	0	3737	734642795:PREDICTED: ATP-binding cassette sub-family A member 1-like [Larimichthys crocea]
SSCG00000000262	gi|974059761|ref|XP_015226996.1|	73.68	361	78	3	7	350	2	362	0	560	974059761:PREDICTED: beta-1,4-galactosyltransferase 1 [Cyprinodon variegatus]
SSCG00000000263	gi|657596472|ref|XP_008302941.1|	60	80	32	0	7	86	1	80	1e-30	114	657596472:PREDICTED: probable pancreatic secretory proteinase inhibitor [Stegastes partitus]
SSCG00000000264	gi|348540375|ref|XP_003457663.1|	70.29	175	43	2	1	166	1	175	6e-80	246	348540375:PREDICTED: pre-rRNA-processing protein TSR2 homolog [Oreochromis niloticus]
SSCG00000000265	gi|657592673|ref|XP_008300876.1|	80.18	227	38	1	1	220	1	227	5e-133	386	657592673:PREDICTED: PCTP-like protein [Stegastes partitus]
SSCG00000000266	No_Hit	NA	NA	NA	NA	NA	NA	NA	NA	NA	NA	NA
SSCG00000000267	No_Hit	NA	NA	NA	NA	NA	NA	NA	NA	NA	NA	NA
SSCG00000000268	gi|657542695|ref|XP_008277063.1|	88.48	512	56	2	1	510	1	511	0	957	657542695:PREDICTED: cysteine-rich secretory protein LCCL domain-containing 1-like [Stegastes partitus]
SSCG00000000269	gi|657542701|ref|XP_008277066.1|	73.4	1015	124	7	1	873	1	1011	0	1451	657542701:PREDICTED: solute carrier family 12 member 7-like isoform X2 [Stegastes partitus]
SSCG00000000270	gi|617460222|ref|XP_007571733.1|	84.62	78	12	0	43	120	1	78	6e-39	137	617460222:PREDICTED: cAMP-dependent protein kinase inhibitor alpha [Poecilia formosa]
SSCG00000000271	gi|734640105|ref|XP_010748876.1|	79.37	286	59	0	1	286	1	286	1e-170	486	734640105:PREDICTED: transmembrane protein 53 [Larimichthys crocea]
SSCG00000000272	gi|657584774|ref|XP_008296551.1|	68	525	128	6	1	485	1	525	0	679	657584774:PREDICTED: target of EGR1 protein 1 [Stegastes partitus]
SSCG00000000273	gi|657542689|ref|XP_008277061.1|	71.88	512	59	2	1	427	403	914	0	677	657542689:PREDICTED: E3 ubiquitin-protein ligase MARCH6-like [Stegastes partitus]
SSCG00000000274	gi|584016134|ref|XP_006802824.1|	74.71	510	117	2	1	498	1	510	0	806	584016134:PREDICTED: ankyrin repeat domain-containing protein 33B-like [Neolamprologus brichardi]
SSCG00000000275	gi|657561914|ref|XP_008284515.1|	91.85	368	30	0	1	368	1	368	0	716	657561914:PREDICTED: uroporphyrinogen decarboxylase [Stegastes partitus]
SSCG00000000276	gi|657542692|ref|XP_008277062.1|	81.16	430	75	2	2	425	128	557	0	724	657542692:PREDICTED: neuropilin and tolloid-like protein 1 [Stegastes partitus]
SSCG00000000277	gi|734629064|ref|XP_010742803.1|	66.08	227	48	3	1	199	1	226	4e-97	293	734629064:PREDICTED: protein FAM173B-like [Larimichthys crocea]
SSCG00000000278	gi|657584772|ref|XP_008296550.1|	89.27	289	31	0	1	289	1	289	0	540	657584772:PREDICTED: 52 kDa repressor of the inhibitor of the protein kinase-like [Stegastes partitus]
SSCG00000000279	gi|47216608|emb|CAG10906.1|	88.19	127	15	0	1	127	1	127	2e-76	234	47216608:unnamed protein product [Tetraodon nigroviridis]
SSCG00000000280	gi|410924233|ref|XP_003975586.1|	86.27	699	55	1	35	692	169	867	0	1256	410924233:PREDICTED: zinc finger SWIM domain-containing protein 5 [Takifugu rubripes]
SSCG00000000281	gi|584016106|ref|XP_006802810.1|	69.58	263	80	0	93	355	5	267	5e-136	401	584016106:PREDICTED: elongation of very long chain fatty acids protein 4-like [Neolamprologus brichardi]
SSCG00000000282	gi|939310213|ref|XP_014269545.1|	92.36	1139	80	4	8	1140	44	1181	0	2093	939310213:PREDICTED: catenin delta-2-like isoform X6 [Maylandia zebra]
SSCG00000000283	gi|542169395|ref|XP_003445784.2|	41.63	245	142	1	35	278	25	269	2e-44	164	542169395:PREDICTED: coiled-coil domain-containing protein 42 homolog isoform X1 [Oreochromis niloticus]
SSCG00000000284	gi|799541263|gb|AKA66305.1|	63.04	552	105	3	3	481	73	598	0	708	799541263:complement component 8 alpha [Siniperca chuatsi]
SSCG00000000285	gi|734635563|ref|XP_010746375.1|	64.64	789	223	11	126	896	24	774	0	982	734635563:PREDICTED: transmembrane protein 8A [Larimichthys crocea]
SSCG00000000286	gi|734635557|ref|XP_010746372.1|	93.29	313	19	1	1	311	1	313	0	582	734635557:PREDICTED: lipid phosphate phosphohydrolase 3-like isoform X1 [Larimichthys crocea]
SSCG00000000287	gi|429508165|gb|AFZ93889.1|	70.32	566	113	3	2	519	29	587	0	815	429508165:complement component 8 beta [Oplegnathus fasciatus]
SSCG00000000288	gi|974062441|ref|XP_015228462.1|	45.62	776	281	21	1	639	1	772	5e-146	458	974062441:PREDICTED: uncharacterized protein LOC107083613 [Cyprinodon variegatus]
SSCG00000000289	gi|768952113|ref|XP_011614973.1|	65.29	582	98	9	1	542	1	518	0	691	768952113:PREDICTED: disabled homolog 1-like [Takifugu rubripes]
SSCG00000000290	gi|657522706|ref|XP_008284115.1|	56.15	659	189	20	1	566	1	652	0	563	657522706:PREDICTED: TSC22 domain family protein 2-like isoform X1 [Stegastes partitus]
SSCG00000000291	gi|657522733|ref|XP_008284933.1|	65.14	1027	299	9	1	973	1	1022	0	1373	657522733:PREDICTED: protein crumbs homolog 1-like [Stegastes partitus]
SSCG00000000292	gi|808866526|gb|KKF17219.1|	53.68	408	111	7	1	332	1	406	3e-121	367	808866526:Alpha-2-HS-glycoprotein [Larimichthys crocea]
SSCG00000000293	No_Hit	NA	NA	NA	NA	NA	NA	NA	NA	NA	NA	NA
SSCG00000000294	gi|734609514|ref|XP_010732065.1|	78.03	537	101	5	8	540	22	545	0	855	734609514:PREDICTED: deoxyribodipyrimidine photo-lyase-like [Larimichthys crocea]
SSCG00000000295	gi|808866521|gb|KKF17214.1|	45.48	343	163	8	6	330	1	337	2e-95	301	808866521:Complement factor H-related protein 1 [Larimichthys crocea]
SSCG000000002951	gi|808866544|gb|KKF17233.1|	57.79	1310	417	27	21	1214	789	2078	0	1215	808866544:Dynamin-3 [Larimichthys crocea]
SSCG000000002957	gi|348500591|ref|XP_003437856.1|	94.96	139	7	0	1	139	1	139	1e-92	276	348500591:PREDICTED: profilin-2-like isoform X2 [Oreochromis niloticus]
SSCG00000000296	gi|734609516|ref|XP_010732066.1|	95.22	251	12	0	100	350	334	584	2e-150	463	734609516:PREDICTED: LOW QUALITY PROTEIN: ephrin type-B receptor 3-like [Larimichthys crocea]
SSCG00000000297	gi|657522952|ref|XP_008291799.1|	58.68	317	118	5	133	438	1	315	2e-118	366	657522952:PREDICTED: myocilin-like [Stegastes partitus]
SSCG00000000298	gi|736307173|ref|XP_010794952.1|	71.64	402	107	2	1	397	1	400	0	599	736307173:PREDICTED: neuromedin-U receptor 1-like [Notothenia coriiceps]
SSCG00000000300	gi|551501873|ref|XP_005802482.1|	60.48	878	246	15	46	830	39	908	0	1021	551501873:PREDICTED: zinc finger and BTB domain-containing protein 41 [Xiphophorus maculatus]
SSCG00000000302	gi|734609500|ref|XP_010732057.1|	69.12	285	83	2	54	333	223	507	3e-140	419	734609500:PREDICTED: sentrin-specific protease 5 [Larimichthys crocea]
SSCG00000000303	gi|835977033|ref|XP_012779004.1|	87.53	842	80	5	1	834	1	825	0	1458	835977033:PREDICTED: dynamin-3-like isoform X2 [Maylandia zebra]
SSCG00000000304	gi|348531758|ref|XP_003453375.1|	84.08	471	75	0	5	475	2	472	0	817	348531758:PREDICTED: FGGY carbohydrate kinase domain-containing protein [Oreochromis niloticus]
SSCG00000000305	No_Hit	NA	NA	NA	NA	NA	NA	NA	NA	NA	NA	NA
SSCG00000000306	gi|831517833|ref|XP_012716359.1|	87.67	73	9	0	1	73	381	453	5e-35	135	831517833:PREDICTED: uncharacterized protein LOC105925178 [Fundulus heteroclitus]
SSCG00000000307	gi|908511489|ref|XP_013121079.1|	78.54	205	42	1	1	203	1005	1209	7e-92	305	908511489:PREDICTED: pleckstrin homology-like domain family B member 1 isoform X3 [Oreochromis niloticus]
SSCG00000000308	gi|657582149|ref|XP_008295122.1|	75.43	529	111	7	1	512	1	527	0	686	657582149:PREDICTED: pleckstrin homology-like domain family B member 1 isoform X6 [Stegastes partitus]
SSCG00000000309	gi|974103385|ref|XP_015250540.1|	77.46	142	32	0	4	145	6	147	4e-74	230	974103385:PREDICTED: pleckstrin homology-like domain family B member 1 [Cyprinodon variegatus]
SSCG00000000310	gi|657582149|ref|XP_008295122.1|	80.89	246	44	1	1	243	544	789	7e-120	383	657582149:PREDICTED: pleckstrin homology-like domain family B member 1 isoform X6 [Stegastes partitus]
SSCG00000000311	gi|961078605|ref|XP_014767688.1|	32.83	198	123	10	1	197	150	338	2e-13	84.3	961078605:PREDICTED: mucin-5AC-like [Octopus bimaculoides]
SSCG00000000312	gi|348517632|ref|XP_003446337.1|	81.38	650	115	2	1	644	1	650	0	1091	348517632:PREDICTED: MAGUK p55 subfamily member 5 [Oreochromis niloticus]
SSCG00000000313	gi|938072881|gb|KPP70748.1|	90.1	596	38	2	10	605	13	587	0	1018	938072881:hypothetical protein Z043_110396 [Scleropages formosus]
SSCG00000000314	gi|432944981|ref|XP_004083476.1|	92.34	274	14	2	1	267	1	274	1e-179	509	432944981:PREDICTED: eukaryotic translation initiation factor 2 subunit 1 [Oryzias latipes]
SSCG00000000315	gi|941789958|ref|XP_014325759.1|	75.75	833	164	10	1	800	1	828	0	942	941789958:PREDICTED: RNA-binding protein 25-like [Xiphophorus maculatus]
SSCG00000000316	gi|348517634|ref|XP_003446338.1|	98.85	174	2	0	1	174	1	174	4e-120	352	348517634:PREDICTED: V-type proton ATPase subunit D [Oreochromis niloticus]
SSCG00000000317	gi|974056362|ref|XP_015224382.1|	82.23	512	87	2	1	512	1	508	0	852	974056362:PREDICTED: transmembrane protein 151B [Cyprinodon variegatus]
SSCG00000000318	gi|348517644|ref|XP_003446343.1|	90.93	474	39	2	1	472	1	472	0	833	348517644:PREDICTED: dual specificity protein phosphatase 10 [Oreochromis niloticus]
SSCG00000000319	gi|736202198|ref|XP_010774799.1|	57.14	427	140	4	1	388	1	423	9e-164	479	736202198:PREDICTED: TATA box-binding protein-associated factor RNA polymerase I subunit A [Notothenia coriiceps]
SSCG00000000320	gi|348517763|ref|XP_003446402.1|	89.71	272	24	2	42	309	1	272	1e-167	480	348517763:PREDICTED: axin interactor, dorsalization-associated protein isoform X3 [Oreochromis niloticus]
SSCG000000003201	gi|657544546|ref|XP_008277717.1|	64.69	490	142	4	180	638	224	713	0	664	657544546:PREDICTED: ectonucleotide pyrophosphatase/phosphodiesterase family member 1-like isoform X3 [Stegastes partitus]
SSCG000000003205	gi|734632142|ref|XP_010744490.1|	85.43	302	36	1	7	308	95	388	0	533	734632142:PREDICTED: potassium channel subfamily K member 3 isoform X2 [Larimichthys crocea]
SSCG000000003206	gi|962008337|ref|XP_014830593.1|	78.72	94	20	0	1	94	1	94	1e-46	156	962008337:PREDICTED: potassium channel subfamily K member 3-like [Poecilia mexicana]
SSCG00000000323	gi|768941239|ref|XP_003971852.2|	72.31	390	89	8	1	379	2	383	0	553	768941239:PREDICTED: H2.0-like homeobox protein isoform X1 [Takifugu rubripes]
SSCG00000000324	gi|642004600|emb|CDQ97544.1|	90.24	297	29	0	1	297	65	361	0	555	642004600:unnamed protein product [Oncorhynchus mykiss]
SSCG00000000325	gi|808862147|gb|KKF13812.1|	60.49	815	260	14	1	753	8	822	0	909	808862147:Rho GTPase-activating protein 20 [Larimichthys crocea]
SSCG00000000326	gi|551503339|ref|XP_005803210.1|	76.46	378	52	1	1	341	1	378	0	569	551503339:PREDICTED: solute carrier family 35 member F6 [Xiphophorus maculatus]
SSCG00000000327	gi|808862636|gb|KKF14118.1|	54.6	348	139	8	35	372	2	340	1e-109	344	808862636:E3 ubiquitin-protein ligase RNF8 [Larimichthys crocea]
SSCG00000000328	gi|348517777|ref|XP_003446409.1|	66.37	333	77	1	1	298	1	333	4e-138	406	348517777:PREDICTED: radial spoke head protein 3 homolog [Oreochromis niloticus]
SSCG00000000329	No_Hit	NA	NA	NA	NA	NA	NA	NA	NA	NA	NA	NA
SSCG00000000330	gi|734618017|ref|XP_010736732.1|	61.94	402	149	1	17	414	24	425	9e-178	516	734618017:PREDICTED: T-complex-associated testis-expressed protein 1 [Larimichthys crocea]
SSCG00000000331	gi|657536942|ref|XP_008274988.1|	66.15	1093	298	15	625	1660	657	1734	0	1294	657536942:PREDICTED: melanoma inhibitory activity protein 3 isoform X1 [Stegastes partitus]
SSCG00000000332	gi|929246735|ref|XP_013999466.1|	67.94	630	157	6	1	622	1	593	0	848	929246735:PREDICTED: ezrin [Salmo salar]
SSCG00000000334	gi|808876048|gb|KKF24720.1|	48.86	1883	721	40	133	1836	54	1873	0	1622	808876048:Pogo transposable element [Larimichthys crocea]
SSCG00000000335	gi|548432101|ref|XP_005744153.1|	70.47	552	91	9	24	511	43	586	0	734	548432101:PREDICTED: phosphatidylinositol 4-kinase beta-like isoform X2 [Pundamilia nyererei]
SSCG00000000336	gi|348523762|ref|XP_003449392.1|	90.85	153	14	0	1	153	1	153	1e-90	273	348523762:PREDICTED: mitochondrial fission 1 protein [Oreochromis niloticus]
SSCG00000000337	gi|499023950|ref|XP_004562737.1|	82.14	56	10	0	1	56	1	56	1e-26	103	499023950:PREDICTED: small integral membrane protein 20 [Maylandia zebra]
SSCG00000000338	gi|734623981|ref|XP_010740014.1|	82.57	545	25	3	59	597	8	488	0	915	734623981:PREDICTED: recombining binding protein suppressor of hairless [Larimichthys crocea]
SSCG00000000339	gi|657564733|ref|XP_008285631.1|	69.47	1828	323	23	241	1927	98	1831	0	2284	657564733:PREDICTED: chromodomain-helicase-DNA-binding protein 3 isoform X2 [Stegastes partitus]
SSCG00000000340	gi|432920323|ref|XP_004079947.1|	75.76	198	35	1	154	338	41	238	3e-98	307	432920323:PREDICTED: uncharacterized protein LOC101167490 [Oryzias latipes]
SSCG00000000341	gi|432920172|ref|XP_004079873.1|	83.12	231	30	1	1	231	1	222	2e-135	392	432920172:PREDICTED: claudin-15-like [Oryzias latipes]
SSCG00000000342	gi|831536865|ref|XP_012723115.1|	89	209	18	1	1	204	1303	1511	5e-112	365	831536865:PREDICTED: chromodomain-helicase-DNA-binding protein 3 [Fundulus heteroclitus]
SSCG00000000343	gi|410907017|ref|XP_003966988.1|	66.76	346	102	2	56	388	43	388	2e-151	452	410907017:PREDICTED: cholecystokinin receptor type A [Takifugu rubripes]
SSCG00000000344	gi|657560507|ref|XP_008284000.1|	79.64	496	67	5	67	532	1	492	0	770	657560507:PREDICTED: transcriptional adapter 2-beta [Stegastes partitus]
SSCG00000000345	gi|831536877|ref|XP_012723119.1|	86.32	95	13	0	1	95	14	108	5e-55	178	831536877:PREDICTED: N(alpha)-acetyltransferase 38, NatC auxiliary subunit [Fundulus heteroclitus]
SSCG00000000346	gi|768924444|ref|XP_011605010.1|	56.15	358	63	6	47	391	4	280	2e-108	333	768924444:PREDICTED: uncharacterized protein LOC105416851 [Takifugu rubripes]
SSCG00000000347	gi|736153547|ref|XP_010792462.1|	84.15	246	37	1	1	244	1	246	4e-142	410	736153547:PREDICTED: tumor necrosis factor ligand superfamily member 12 [Notothenia coriiceps]
SSCG00000000348	No_Hit	NA	NA	NA	NA	NA	NA	NA	NA	NA	NA	NA
SSCG00000000349	gi|642089814|emb|CDQ82418.1|	98.99	199	2	0	1	199	1	199	7e-143	411	642089814:unnamed protein product [Oncorhynchus mykiss]
SSCG00000000350	gi|734626487|ref|XP_010741389.1|	56.11	499	120	8	53	529	1	422	1e-171	506	734626487:PREDICTED: evolutionarily conserved signaling intermediate in Toll pathway, mitochondrial [Larimichthys crocea]
SSCG00000000351	gi|734642517|ref|XP_010750198.1|	83.63	397	48	3	26	406	7	402	0	633	734642517:PREDICTED: serine/threonine-protein kinase 26 isoform X2 [Larimichthys crocea]
SSCG00000000352	gi|974060046|ref|XP_015227152.1|	72.18	248	63	1	1	248	1	242	8e-126	369	974060046:PREDICTED: UPF0696 protein C11orf68 homolog [Cyprinodon variegatus]
SSCG00000000353	gi|657564759|ref|XP_008285646.1|	74.36	546	115	6	75	620	2	522	0	804	657564759:PREDICTED: TBC1 domain family member 19 [Stegastes partitus]
SSCG00000000354	gi|657576660|ref|XP_008292121.1|	63.97	791	164	17	1	697	286	1049	0	826	657576660:PREDICTED: mitogen-activated protein kinase kinase kinase 11 [Stegastes partitus]
SSCG00000000355	gi|734643611|ref|XP_010750800.1|	79.86	695	87	5	1	692	1	645	0	1055	734643611:PREDICTED: TAF6-like RNA polymerase II p300/CBP-associated factor-associated factor 65 kDa subunit 6L [Larimichthys crocea]
SSCG00000000356	gi|657568852|ref|XP_008287878.1|	54.11	717	146	17	13	548	17	731	0	655	657568852:PREDICTED: FERM domain-containing protein 7 [Stegastes partitus]
SSCG00000000357	gi|734626493|ref|XP_010741392.1|	80.14	141	28	0	14	154	138	278	7e-74	248	734626493:PREDICTED: echinoderm microtubule-associated protein-like 3 isoform X3 [Larimichthys crocea]
SSCG00000000358	gi|657558857|ref|XP_008283403.1|	86.8	674	28	3	1	674	1	613	0	1191	657558857:PREDICTED: metastasis-associated protein MTA2 [Stegastes partitus]
SSCG00000000359	gi|348541503|ref|XP_003458226.1|	61.54	247	47	4	1	227	1	219	6e-87	270	348541503:PREDICTED: dr1-associated corepressor [Oreochromis niloticus]
SSCG00000000360	gi|822885629|gb|AKI07288.1|	69.23	663	129	10	60	688	1	622	0	895	822885629:P65 transcription factor, partial [Siniperca chuatsi]
SSCG00000000361	gi|657560519|ref|XP_008284005.1|	70.02	637	157	7	114	722	512	1142	0	940	657560519:PREDICTED: VPS10 domain-containing receptor SorCS2 [Stegastes partitus]
SSCG00000000362	gi|348530680|ref|XP_003452838.1|	59.28	415	152	3	10	419	6	408	9e-164	501	348530680:PREDICTED: intraflagellar transport protein 57 homolog [Oreochromis niloticus]
SSCG00000000363	gi|657737964|ref|XP_008326339.1|	43.72	183	73	4	2	154	7	189	2e-25	115	657737964:PREDICTED: echinoderm microtubule-associated protein-like 3 [Cynoglossus semilaevis]
SSCG00000000364	gi|961926268|ref|XP_014909704.1|	83.78	37	6	0	35	71	128	164	1e-13	73.9	961926268:PREDICTED: VPS10 domain-containing receptor SorCS2-like, partial [Poecilia latipinna]
SSCG00000000365	No_Hit	NA	NA	NA	NA	NA	NA	NA	NA	NA	NA	NA
SSCG00000000366	gi|831563146|ref|XP_012732258.1|	65.73	531	97	9	237	698	133	647	0	603	831563146:PREDICTED: transmembrane protein 151A-like [Fundulus heteroclitus]
SSCG00000000367	gi|734626505|ref|XP_010741398.1|	59.53	640	201	13	7	602	12	637	0	704	734626505:PREDICTED: uncharacterized protein C11orf95 homolog [Larimichthys crocea]
SSCG00000000368	gi|928047804|ref|XP_013872919.1|	76.03	997	136	3	1	997	1	894	0	1516	928047804:PREDICTED: cytoplasmic aconitate hydratase [Austrofundulus limnaeus]
SSCG00000000369	gi|808880484|gb|KKF28328.1|	95	240	12	0	35	274	19	258	2e-156	449	808880484:Ankyrin repeat domain-containing protein 46 [Larimichthys crocea]
SSCG00000000370	gi|736165687|ref|XP_010764427.1|	53.93	534	146	8	70	562	27	501	5e-154	468	736165687:PREDICTED: FH1/FH2 domain-containing protein 1-like [Notothenia coriiceps]
SSCG00000000371	gi|736154237|ref|XP_010766723.1|	48.69	686	220	18	1	650	1	590	6e-159	488	736154237:PREDICTED: insulin receptor substrate 1-like [Notothenia coriiceps]
SSCG00000000372	gi|808860147|gb|KKF12196.1|	45.73	879	357	16	30	867	24	823	0	704	808860147:Sperm-associated antigen 17 [Larimichthys crocea]
SSCG00000000373	gi|734599345|ref|XP_010752160.1|	63.38	2141	405	34	34	2027	2	1910	0	2456	734599345:PREDICTED: DENN domain-containing protein 4C isoform X2 [Larimichthys crocea]
SSCG00000000374	gi|657573271|ref|XP_008290286.1|	53.88	798	308	13	1	740	1	796	0	828	657573271:PREDICTED: semaphorin-4F-like [Stegastes partitus]
SSCG00000000375	gi|734594821|ref|XP_010728069.1|	59.91	671	124	12	1	655	1	542	0	679	734594821:PREDICTED: LOW QUALITY PROTEIN: REST corepressor 2 [Larimichthys crocea]
SSCG00000000376	gi|930773588|ref|XP_014186597.1|	58.85	1062	206	14	20	974	44	981	0	1129	930773588:PREDICTED: ankyrin-2-like [Haplochromis burtoni]
SSCG00000000377	gi|928050757|ref|XP_013874513.1|	89.78	137	14	0	1	137	1	137	2e-76	235	928050757:PREDICTED: polyadenylate-binding protein-interacting protein 2B isoform X1 [Austrofundulus limnaeus]
SSCG00000000378	gi|808856895|gb|KKF09540.1|	87.69	333	32	1	1	324	78	410	0	617	808856895:Serine/threonine-protein phosphatase 2B catalytic subunit alpha isoform, partial [Larimichthys crocea]
SSCG00000000379	gi|657581135|ref|XP_008294569.1|	73.89	904	124	8	7	906	3	798	0	1345	657581135:PREDICTED: phospholipase A-2-activating protein [Stegastes partitus]
SSCG00000000380	No_Hit	NA	NA	NA	NA	NA	NA	NA	NA	NA	NA	NA
SSCG00000000381	gi|734599347|ref|XP_010752173.1|	42.53	609	318	11	1	579	1	607	2e-131	419	734599347:PREDICTED: HAUS augmin-like complex subunit 6 [Larimichthys crocea]
SSCG00000000382	gi|657737313|ref|XP_008322776.1|	70.62	497	91	11	128	578	117	604	0	583	657737313:PREDICTED: dachshund homolog 2 [Cynoglossus semilaevis]
SSCG00000000383	No_Hit	NA	NA	NA	NA	NA	NA	NA	NA	NA	NA	NA
SSCG00000000384	gi|657735978|ref|XP_008315582.1|	66.33	398	73	4	15	409	9	348	0	521	657735978:PREDICTED: N-acetyl-D-glucosamine kinase [Cynoglossus semilaevis]
SSCG00000000385	gi|908434799|ref|XP_005463448.2|	45.71	315	146	10	494	792	1017	1322	6e-58	226	908434799:PREDICTED: uncharacterized protein LOC102079202 isoform X2 [Oreochromis niloticus]
SSCG00000000386	gi|657568850|ref|XP_008287877.1|	83.19	1166	82	14	149	1273	1	1093	0	1901	657568850:PREDICTED: short transient receptor potential channel 5 [Stegastes partitus]
SSCG00000000387	gi|831478745|ref|XP_012717821.1|	46.44	267	102	5	380	633	8	246	3e-59	216	831478745:PREDICTED: meiosis 1 arrest protein, partial [Fundulus heteroclitus]
SSCG00000000388	gi|410906889|ref|XP_003966924.1|	85.05	194	28	1	31	224	1	193	4e-113	346	410906889:PREDICTED: protein canopy homolog 3 [Takifugu rubripes]
SSCG00000000389	gi|961998973|ref|XP_014875777.1|	47.06	153	74	3	16	162	21	172	1e-39	143	961998973:PREDICTED: calcium/calmodulin-dependent protein kinase type II delta chain-like isoform X2 [Poecilia latipinna]
SSCG00000000390	gi|928047820|ref|XP_013872927.1|	69.52	105	25	1	9	106	443	547	6e-39	147	928047820:PREDICTED: arylsulfatase J-like [Austrofundulus limnaeus]
SSCG00000000391	gi|736173621|ref|XP_010766588.1|	67.96	103	25	1	1	95	1	103	2e-42	147	736173621:PREDICTED: arylsulfatase I-like, partial [Notothenia coriiceps]
SSCG00000000392	gi|734639550|ref|XP_010748569.1|	86.9	374	15	3	16	389	13	352	0	604	734639550:PREDICTED: transmembrane protein 185A [Larimichthys crocea]
SSCG00000000393	No_Hit	NA	NA	NA	NA	NA	NA	NA	NA	NA	NA	NA
SSCG00000000394	gi|307185725|gb|EFN71640.1|	55.67	97	42	1	39	134	19	115	1e-18	88.6	307185725:hypothetical protein EAG_14872, partial [Camponotus floridanus]
SSCG00000000395	No_Hit	NA	NA	NA	NA	NA	NA	NA	NA	NA	NA	NA
SSCG00000000396	No_Hit	NA	NA	NA	NA	NA	NA	NA	NA	NA	NA	NA
SSCG00000000397	gi|348532028|ref|XP_003453509.1|	82.61	207	20	5	1	207	1	191	6e-115	338	348532028:PREDICTED: heart- and neural crest derivatives-expressed protein 1 [Oreochromis niloticus]
SSCG00000000398	gi|734595686|ref|XP_010732856.1|	68.33	240	44	1	1	240	1	208	2e-113	336	734595686:PREDICTED: 39S ribosomal protein L22, mitochondrial [Larimichthys crocea]
SSCG00000000399	gi|736234146|ref|XP_010783180.1|	69.03	494	143	8	1	487	1	491	0	608	736234146:PREDICTED: protein FAM114A2 [Notothenia coriiceps]
SSCG00000000400	gi|734595682|ref|XP_010732837.1|	96.84	285	9	0	23	307	1	285	0	581	734595682:PREDICTED: CCR4-NOT transcription complex subunit 8 [Larimichthys crocea]
SSCG00000000401	gi|47221378|emb|CAF97296.1|	99.43	175	1	0	1	175	1	175	1e-125	363	47221378:unnamed protein product, partial [Tetraodon nigroviridis]
SSCG00000000402	gi|597761273|ref|XP_007244626.1|	39.75	1464	515	26	1	1223	1	1338	0	912	597761273:PREDICTED: gem-associated protein 5 [Astyanax mexicanus]
SSCG00000000403	gi|542195000|ref|XP_005472359.1|	75.98	229	33	1	1	229	398	604	5e-122	372	542195000:PREDICTED: polypeptide N-acetylgalactosaminyltransferase 10 [Oreochromis niloticus]
SSCG00000000404	No_Hit	NA	NA	NA	NA	NA	NA	NA	NA	NA	NA	NA
SSCG00000000405	gi|734595696|ref|XP_010732915.1|	88.39	508	59	0	1	508	95	602	0	964	734595696:PREDICTED: polypeptide N-acetylgalactosaminyltransferase 10-like [Larimichthys crocea]
SSCG00000000406	gi|831287354|ref|XP_012675032.1|	61.5	226	76	4	54	275	42	260	1e-90	285	831287354:PREDICTED: microfibrillar-associated protein 3-like [Clupea harengus]
SSCG00000000407	No_Hit	NA	NA	NA	NA	NA	NA	NA	NA	NA	NA	NA
SSCG00000000408	gi|542195000|ref|XP_005472359.1|	76.36	55	11	1	1	55	1	53	1e-16	88.6	542195000:PREDICTED: polypeptide N-acetylgalactosaminyltransferase 10 [Oreochromis niloticus]
SSCG00000000409	No_Hit	NA	NA	NA	NA	NA	NA	NA	NA	NA	NA	NA
SSCG00000000410	No_Hit	NA	NA	NA	NA	NA	NA	NA	NA	NA	NA	NA
SSCG00000000411	gi|348537553|ref|XP_003456258.1|	66.4	125	39	1	1	122	29	153	2e-46	166	348537553:PREDICTED: tRNA (guanine-N(7)-)-methyltransferase non-catalytic subunit WDR4 isoform X1 [Oreochromis niloticus]
SSCG00000000412	gi|292658977|gb|ADE34365.1|	69.17	947	278	5	1	935	1	945	0	1390	292658977:DNA polymerase [Turbot reddish body iridovirus]
SSCG000000004120	gi|922073188|ref|YP_009163814.1|	47.15	123	53	5	13	127	25	143	2e-16	81.6	922073188:ORF_053L [Scale drop disease virus]
SSCG000000004121	gi|292658984|gb|ADE34372.1|	69.8	298	89	1	1	297	1	298	2e-143	418	292658984:DNA repair protein RAD2 [Turbot reddish body iridovirus]
SSCG000000004122	gi|327396891|dbj|BAK14257.1|	72.07	1167	324	1	1	1165	1	1167	0	1764	327396891:DNA dependent RNA polymerase largest subunit [Red seabream iridovirus]
SSCG000000004124	gi|327396882|dbj|BAK14248.1|	25.86	437	306	8	42	467	50	479	2e-29	129	327396882:hypothetical protein ORF 180R [Red seabream iridovirus]
SSCG000000004128	gi|327396866|dbj|BAK14232.1|	56.19	331	114	7	1	317	1	314	8e-113	342	327396866:hypothetical protein ORF 111R [Red seabream iridovirus]
SSCG000000004129	gi|327396865|dbj|BAK14231.1|	60.8	199	78	0	1	199	1	199	2e-83	263	327396865:hypothetical protein ORF 106R [Red seabream iridovirus]
SSCG00000000413	gi|292658982|gb|ADE34370.1|	74.43	309	77	1	1	307	1	309	3e-167	480	292658982:ribonucleotide reductase small chain [Turbot reddish body iridovirus]
SSCG00000000414	gi|62421225|gb|AAX82345.1|	76.56	1024	219	11	177	1185	33	1050	0	1613	62421225:DNA-directed RNA polymerase II second largest subunit-like protein [Orange-spotted grouper iridovirus]
SSCG00000000416	gi|292659010|gb|ADE34398.1|	75.45	220	46	3	1	218	1	214	1e-109	326	292659010:ORF53L [Turbot reddish body iridovirus]
SSCG00000000417	gi|19881451|ref|NP_612268.1|	69.96	223	65	1	1	221	1	223	4e-113	335	19881451:putative cytosine DNA methyltransferase [Infectious spleen and kidney necrosis virus]
SSCG00000000419	gi|19881427|ref|NP_612244.1|	44.53	521	235	6	1	493	1	495	1e-144	437	19881427:ORF022L [Infectious spleen and kidney necrosis virus]
SSCG00000000420	gi|19881448|ref|NP_612265.1|	80.87	115	22	0	6	120	4	118	8e-61	194	19881448:ORF043L [Infectious spleen and kidney necrosis virus]
SSCG00000000421	gi|922073206|ref|YP_009163832.1|	40.38	156	84	3	10	158	5	158	4e-26	108	922073206:ORF_071R [Scale drop disease virus]
SSCG000000004211	gi|50237538|gb|AAT71871.1|	45.7	151	78	4	10	158	15	163	3e-35	134	50237538:ORF056L [Rock bream iridovirus]
SSCG000000004212	gi|327396861|dbj|BAK14227.1|	65.06	269	90	2	1	267	1	267	3e-121	359	327396861:hypothetical protein ORF 092R [Red seabream iridovirus]
SSCG00000000428	gi|498972897|ref|XP_004548003.1|	67.97	409	122	6	24	425	4	410	0	525	498972897:PREDICTED: cell division cycle-associated 7-like protein [Maylandia zebra]
SSCG00000000429	gi|657590069|ref|XP_008299456.1|	86.37	917	56	4	1	873	1	892	0	1598	657590069:PREDICTED: rap guanine nucleotide exchange factor 5-like [Stegastes partitus]
SSCG00000000430	gi|657584547|ref|XP_008296427.1|	84.82	191	24	3	1	188	1	189	7e-95	286	657584547:PREDICTED: twist-related protein 1 [Stegastes partitus]
SSCG00000000431	gi|542252136|ref|XP_005462075.1|	92.31	182	14	0	1	182	1	182	7e-113	331	542252136:PREDICTED: transmembrane protein 196 [Oreochromis niloticus]
SSCG00000000432	gi|808876539|gb|KKF25175.1|	69.13	460	58	6	3	424	177	590	0	591	808876539:Hyccin [Larimichthys crocea]
SSCG00000000433	gi|548541503|ref|XP_005753275.1|	60.93	151	37	5	1	131	1	149	3e-47	160	548541503:PREDICTED: fer3-like protein [Pundamilia nyererei]
SSCG00000000434	gi|47210764|emb|CAF89564.1|	97.06	34	1	0	16	49	1	34	4e-14	72.4	47210764:unnamed protein product [Tetraodon nigroviridis]
SSCG00000000435	gi|808878209|gb|KKF26485.1|	66.17	405	96	10	49	415	1	402	4e-170	496	808878209:Transcription factor Sp8 [Larimichthys crocea]
SSCG00000000436	No_Hit	NA	NA	NA	NA	NA	NA	NA	NA	NA	NA	NA
SSCG00000000437	gi|808878210|gb|KKF26486.1|	86.6	642	72	6	1	629	207	847	0	1049	808878210:Transcription factor Sp4 [Larimichthys crocea]
SSCG00000000438	gi|380778719|gb|AFE62919.1|	39.07	215	81	2	3	169	6	218	3e-38	142	380778719:interleukin-6 [Epinephelus coioides]
SSCG00000000439	gi|657584553|ref|XP_008296430.1|	81.44	458	83	1	1	456	1	458	0	767	657584553:PREDICTED: integrin beta-8 [Stegastes partitus]
SSCG00000000440	No_Hit	NA	NA	NA	NA	NA	NA	NA	NA	NA	NA	NA
SSCG00000000441	gi|808878196|gb|KKF26472.1|	68.47	517	138	6	9	503	6	519	0	728	808878196:Biotinidase [Larimichthys crocea]
SSCG00000000442	gi|734644710|ref|XP_010751408.1|	91.67	984	52	3	1	984	1	954	0	1843	734644710:PREDICTED: sorting nexin-13 isoform X2 [Larimichthys crocea]
SSCG00000000443	gi|348539654|ref|XP_003457304.1|	78.16	87	18	1	4	89	5	91	2e-39	137	348539654:PREDICTED: transmembrane protein 261 [Oreochromis niloticus]
SSCG00000000444	gi|657579343|ref|XP_008293584.1|	96.62	325	11	0	1	325	1	325	0	649	657579343:PREDICTED: cyclin-dependent kinase 6 [Stegastes partitus]
SSCG00000000445	gi|908530456|ref|XP_005462069.2|	85.01	1101	165	0	1	1101	1	1101	0	1889	908530456:PREDICTED: serine/threonine-protein phosphatase 6 regulatory ankyrin repeat subunit A-like isoform X1 [Oreochromis niloticus]
SSCG00000000446	gi|597794441|ref|XP_007259859.1|	85.71	84	12	0	1	84	1	84	4e-46	164	597794441:PREDICTED: protein FAM133-like [Astyanax mexicanus]
SSCG00000000447	gi|734623669|ref|XP_010739843.1|	89.12	1011	66	3	1	1011	1	967	0	1835	734623669:PREDICTED: coiled-coil domain-containing protein 132 [Larimichthys crocea]
SSCG00000000448	gi|808878182|gb|KKF26458.1|	71.98	746	130	4	6	672	3	748	0	1100	808878182:CAS1 domain-containing protein 1 [Larimichthys crocea]
SSCG00000000449	gi|657804837|ref|XP_008329548.1|	75.7	107	26	0	1	107	776	882	1e-27	118	657804837:PREDICTED: collagen alpha-2(I) chain [Cynoglossus semilaevis]
SSCG00000000450	gi|734623667|ref|XP_010739842.1|	72.11	459	126	2	1	458	1	458	0	681	734623667:PREDICTED: HEPACAM family member 2 [Larimichthys crocea]
SSCG00000000451	gi|498972794|ref|XP_004547978.1|	87.94	423	49	1	71	491	13	435	0	776	498972794:PREDICTED: probable acyl-CoA dehydrogenase 6 [Maylandia zebra]
SSCG00000000452	gi|657568149|ref|XP_008287494.1|	82.76	203	35	0	1	203	1	203	3e-121	355	657568149:PREDICTED: tissue factor pathway inhibitor 2 [Stegastes partitus]
SSCG00000000453	gi|657568147|ref|XP_008287491.1|	72.21	824	198	10	31	843	1	804	0	1183	657568147:PREDICTED: calcitonin gene-related peptide type 1 receptor-like [Stegastes partitus]
SSCG00000000454	gi|229367260|gb|ACQ58610.1|	95.54	112	5	0	1	112	1	112	4e-71	219	229367260:BET1 homolog [Anoplopoma fimbria]
SSCG00000000455	No_Hit	NA	NA	NA	NA	NA	NA	NA	NA	NA	NA	NA
SSCG00000000456	No_Hit	NA	NA	NA	NA	NA	NA	NA	NA	NA	NA	NA
SSCG00000000457	No_Hit	NA	NA	NA	NA	NA	NA	NA	NA	NA	NA	NA
SSCG00000000458	gi|657586943|ref|XP_008297739.1|	93.93	247	13	2	1	246	1	246	3e-159	454	657586943:PREDICTED: homeobox protein DLX-6 [Stegastes partitus]
SSCG00000000459	gi|657568169|ref|XP_008287504.1|	80.41	628	107	6	1	612	1	628	0	1011	657568169:PREDICTED: neurabin-1 isoform X2 [Stegastes partitus]
SSCG00000000460	gi|973139402|ref|XP_006636088.2|	76.38	614	92	5	1	567	93	700	0	924	973139402:PREDICTED: cytoplasmic dynein 1 intermediate chain 1 isoform X6 [Lepisosteus oculatus]
SSCG00000000461	gi|734613166|ref|XP_010734076.1|	90.91	286	23	2	1	284	1	285	0	535	734613166:PREDICTED: homeobox protein DLX-5 [Larimichthys crocea]
SSCG00000000462	No_Hit	NA	NA	NA	NA	NA	NA	NA	NA	NA	NA	NA
SSCG00000000463	gi|642095865|emb|CDQ79478.1|	97.14	70	2	0	41	110	1	70	6e-40	140	642095865:unnamed protein product [Oncorhynchus mykiss]
SSCG00000000464	gi|940785147|gb|ALK24165.1|	85.88	439	32	1	1	439	1	409	0	786	940785147:pyruvate dehydrogenase kinase 4 [Siniperca chuatsi]
SSCG00000000465	No_Hit	NA	NA	NA	NA	NA	NA	NA	NA	NA	NA	NA
SSCG00000000466	No_Hit	NA	NA	NA	NA	NA	NA	NA	NA	NA	NA	NA
SSCG00000000467	No_Hit	NA	NA	NA	NA	NA	NA	NA	NA	NA	NA	NA
SSCG00000000468	gi|734613164|ref|XP_010734075.1|	94.59	906	6	3	1	899	1	870	0	1771	734613164:PREDICTED: protein argonaute-2 [Larimichthys crocea]
SSCG00000000469	gi|736160731|ref|XP_010787523.1|	64.14	647	191	12	1	616	2	638	0	784	736160731:PREDICTED: polypeptide N-acetylgalactosaminyltransferase 15 [Notothenia coriiceps]
SSCG00000000470	gi|808864319|gb|KKF15464.1|	92.57	606	42	2	1	603	1	606	0	1153	808864319:Insulin-like growth factor 2 mRNA-binding protein 3 [Larimichthys crocea]
SSCG00000000471	gi|966665920|gb|KTF99821.1|	46.83	252	99	4	7	255	145	364	2e-52	189	966665920:hypothetical protein cypCar_00004504 [Cyprinus carpio]
SSCG00000000472	gi|657581884|ref|XP_008294979.1|	81.25	160	27	2	1	158	1	159	9e-83	253	657581884:PREDICTED: coiled-coil domain-containing protein 126 [Stegastes partitus]
SSCG00000000473	gi|444487243|gb|AGE10690.1|	90.91	99	9	0	19	117	1	99	3e-59	189	444487243:neuropeptide Y, partial [Tautogolabrus adspersus]
SSCG00000000474	gi|831555461|ref|XP_012729716.1|	58.93	633	159	12	1	537	1	628	0	690	831555461:PREDICTED: transmembrane glycoprotein NMB isoform X1 [Fundulus heteroclitus]
SSCG00000000475	gi|808864316|gb|KKF15461.1|	91.95	323	26	0	1	323	1	323	0	630	808864316:Potassium voltage-gated channel subfamily H member 8 [Larimichthys crocea]
SSCG00000000476	gi|734613160|ref|XP_010734073.1|	88.38	585	64	3	1	583	1	583	0	1063	734613160:PREDICTED: MAGUK p55 subfamily member 6 isoform X1 [Larimichthys crocea]
SSCG00000000477	gi|734613152|ref|XP_010734068.1|	66.39	238	52	4	43	279	1	211	4e-102	310	734613152:PREDICTED: protein FAM221A isoform X1 [Larimichthys crocea]
SSCG00000000478	gi|542230513|ref|XP_003448908.2|	64.79	443	113	9	28	438	29	460	9e-100	318	542230513:PREDICTED: WAS/WASL-interacting protein family member 3 [Oreochromis niloticus]
SSCG00000000479	gi|734638890|ref|XP_010748204.1|	62.15	716	179	13	1	629	1	711	0	790	734638890:PREDICTED: raftlin [Larimichthys crocea]
SSCG00000000480	gi|734638878|ref|XP_010748197.1|	78.48	883	144	15	893	1741	1	871	0	1350	734638878:PREDICTED: TBC1 domain family member 5 isoform X1 [Larimichthys crocea]
SSCG00000000481	gi|410911234|ref|XP_003969095.1|	67.89	190	59	2	1	190	1	188	2e-86	268	410911234:PREDICTED: sorting nexin-10A-like [Takifugu rubripes]
SSCG00000000482	gi|657805113|ref|XP_008329692.1|	57.76	116	41	2	1	108	1	116	9e-37	132	657805113:PREDICTED: proline-rich protein 15-like [Cynoglossus semilaevis]
SSCG00000000483	gi|929312172|ref|XP_014033836.1|	63.96	111	40	0	8	118	13	123	5e-43	152	929312172:PREDICTED: deleted in azoospermia-like [Salmo salar]
SSCG00000000484	gi|765134449|ref|XP_011479169.1|	84.18	177	25	1	1	177	1	174	9e-104	308	765134449:PREDICTED: chromobox protein homolog 3 [Oryzias latipes]
SSCG00000000485	gi|657572757|ref|XP_008290007.1|	73.41	643	133	11	1	609	1	639	0	838	657572757:PREDICTED: nuclear factor erythroid 2-related factor 1-like [Stegastes partitus]
SSCG00000000486	gi|657572739|ref|XP_008289997.1|	76.74	1152	251	7	21	1162	18	1162	0	1793	657572739:PREDICTED: inactive phospholipase C-like protein 2 [Stegastes partitus]
SSCG00000000487	gi|542230508|ref|XP_003448906.2|	74.76	313	79	0	4	316	2	314	1e-174	499	542230508:PREDICTED: oxidoreductase NAD-binding domain-containing protein 1 isoform X2 [Oreochromis niloticus]
SSCG00000000488	gi|657572753|ref|XP_008290005.1|	73	463	108	3	28	474	1	462	0	554	657572753:PREDICTED: acetylcholinesterase collagenic tail peptide [Stegastes partitus]
SSCG00000000489	gi|47229440|emb|CAF99428.1|	77.21	215	44	2	1	215	1	210	1e-123	361	47229440:unnamed protein product [Tetraodon nigroviridis]
SSCG00000000490	No_Hit	NA	NA	NA	NA	NA	NA	NA	NA	NA	NA	NA
SSCG00000000491	No_Hit	NA	NA	NA	NA	NA	NA	NA	NA	NA	NA	NA
SSCG00000000492	gi|734598266|ref|XP_010746548.1|	85.98	371	46	3	1	367	1	369	0	645	734598266:PREDICTED: probable E3 ubiquitin-protein ligase DTX3 isoform X1 [Larimichthys crocea]
SSCG00000000493	gi|657529560|ref|XP_008294894.1|	82.52	143	25	0	9	151	2	144	2e-81	249	657529560:PREDICTED: prostaglandin E synthase 3-like [Stegastes partitus]
SSCG00000000494	gi|961987647|ref|XP_014872860.1|	44.38	1005	308	35	44	844	28	985	2e-157	498	961987647:PREDICTED: bromodomain-containing protein 4-like isoform X2 [Poecilia latipinna]
SSCG00000000495	gi|657568197|ref|XP_008287520.1|	81.35	327	30	2	14	311	6	330	0	538	657568197:PREDICTED: mitochondrial glutamate carrier 1-like [Stegastes partitus]
SSCG000000004950	gi|734598018|ref|XP_010745259.1|	91.94	211	17	0	1	211	1	211	8e-137	394	734598018:PREDICTED: tetraspanin-2-like [Larimichthys crocea]
SSCG00000000496	gi|224812569|gb|ACN64942.1|	59.2	326	98	4	1	291	1	326	4e-117	366	224812569:interleukin-1 receptor activated kinase 1 [Siniperca chuatsi]
SSCG00000000497	gi|657568193|ref|XP_008287518.1|	75.93	295	38	6	1	262	1	295	9e-143	415	657568193:PREDICTED: nerve growth factor-like [Stegastes partitus]
SSCG00000000499	gi|928013213|ref|XP_013873113.1|	74.35	620	112	1	2	574	7	626	0	944	928013213:PREDICTED: transketolase-like [Austrofundulus limnaeus]
SSCG00000000500	gi|736159206|ref|XP_010781993.1|	57.62	951	256	22	4	838	16	935	0	939	736159206:PREDICTED: RNA-binding protein 10-like [Notothenia coriiceps]
SSCG00000000501	gi|808872876|gb|KKF22268.1|	73.12	811	169	9	27	788	1	811	0	1052	808872876:CaM kinase-like vesicle-associated protein [Larimichthys crocea]
SSCG00000000502	gi|734671084|gb|AJA32131.1|	89.53	1051	84	2	1	1025	1	1051	0	1974	734671084:ubiquitin-activating enzyme E1 [Siniperca chuatsi]
SSCG00000000503	gi|542210072|ref|XP_003448255.2|	96.37	193	6	1	1	192	25	217	2e-133	385	542210072:PREDICTED: transforming protein RhoA-like [Oreochromis niloticus]
SSCG00000000504	gi|929326458|ref|XP_014046956.1|	57.58	66	28	0	253	318	164	229	1e-15	84.7	929326458:PREDICTED: uncharacterized protein K02A2.6-like, partial [Salmo salar]
SSCG00000000505	No_Hit	NA	NA	NA	NA	NA	NA	NA	NA	NA	NA	NA
SSCG00000000506	gi|657556724|ref|XP_008282640.1|	75.58	434	104	2	16	448	107	539	0	702	657556724:PREDICTED: glypican-1-like [Stegastes partitus]
SSCG00000000507	gi|808878647|gb|KKF26874.1|	76.53	98	19	2	7	101	10	106	1e-41	146	808878647:Glypican-5 [Larimichthys crocea]
SSCG00000000508	gi|736208370|ref|XP_010776486.1|	89.8	49	5	0	138	186	101	149	8e-20	97.8	736208370:PREDICTED: uncharacterized protein LOC104951523 [Notothenia coriiceps]
SSCG00000000509	gi|355693375|gb|EHH27978.1|	98.21	56	1	0	32	87	1	56	1e-10	63.2	355693375:hypothetical protein EGK_18307, partial [Macaca mulatta]
SSCG00000000510	gi|734645448|ref|XP_010751813.1|	63.72	113	33	3	1	105	1	113	7e-34	130	734645448:PREDICTED: 2,4-dienoyl-CoA reductase, mitochondrial [Larimichthys crocea]
SSCG00000000511	gi|908551440|ref|XP_005464407.2|	52.38	42	20	0	2	43	6	47	4e-06	50.8	908551440:PREDICTED: sentrin-specific protease 1-like [Oreochromis niloticus]
SSCG00000000512	gi|348524586|ref|XP_003449804.1|	89.79	284	29	0	1	284	1	284	0	548	348524586:PREDICTED: sulfotransferase 4A1 [Oreochromis niloticus]
SSCG00000000513	gi|929264185|ref|XP_014008600.1|	67	100	33	0	1	100	69	168	4e-39	147	929264185:PREDICTED: tubulin--tyrosine ligase-like protein 12 isoform X2 [Salmo salar]
SSCG00000000514	gi|734607714|ref|XP_010731066.1|	78.85	156	30	1	1	153	9	164	2e-80	258	734607714:PREDICTED: tyrosine-protein phosphatase non-receptor type 5 [Larimichthys crocea]
SSCG00000000515	No_Hit	NA	NA	NA	NA	NA	NA	NA	NA	NA	NA	NA
SSCG00000000516	gi|961840519|ref|XP_014840222.1|	76.97	165	38	0	47	211	1	165	6e-90	273	961840519:PREDICTED: MARVEL domain-containing protein 1 [Poecilia mexicana]
SSCG00000000517	gi|734597635|ref|XP_010743232.1|	94.06	387	23	0	1	387	1	387	0	734	734597635:PREDICTED: S-adenosylmethionine synthase isoform type-1 isoform X1 [Larimichthys crocea]
SSCG00000000518	gi|657596113|ref|XP_008302743.1|	94.85	291	14	1	1	290	1	291	0	562	657596113:PREDICTED: zinc finger protein 883-like [Stegastes partitus]
SSCG00000000519	gi|554806471|ref|XP_005914168.1|	91.44	222	19	0	1	222	1186	1407	7e-119	383	554806471:PREDICTED: protocadherin-15-like isoform X5 [Haplochromis burtoni]
SSCG00000000520	gi|734597791|ref|XP_010744055.1|	57.94	1127	295	28	4	964	3	1116	0	1120	734597791:PREDICTED: storkhead-box protein 1 [Larimichthys crocea]
SSCG00000000521	gi|657786046|ref|XP_008320138.1|	77.46	519	105	1	1	507	1	519	0	862	657786046:PREDICTED: tripartite motif-containing protein 16-like [Cynoglossus semilaevis]
SSCG00000000522	gi|657544668|ref|XP_008277761.1|	86.32	1045	140	1	1	1042	1	1045	0	1875	657544668:PREDICTED: protocadherin-15 [Stegastes partitus]
SSCG00000000523	gi|808872465|gb|KKF21917.1|	78.11	201	41	1	243	440	1	201	2e-100	310	808872465:Redox-regulatory protein FAM213A [Larimichthys crocea]
SSCG00000000524	No_Hit	NA	NA	NA	NA	NA	NA	NA	NA	NA	NA	NA
SSCG00000000525	gi|736227256|ref|XP_010781525.1|	69.65	201	46	4	1	186	374	574	1e-81	264	736227256:PREDICTED: uncharacterized protein LOC104955831 [Notothenia coriiceps]
SSCG00000000526	gi|657544668|ref|XP_008277761.1|	64.63	769	210	15	1	745	1419	2149	0	605	657544668:PREDICTED: protocadherin-15 [Stegastes partitus]
SSCG00000000527	gi|657544668|ref|XP_008277761.1|	88.24	85	10	0	44	128	1043	1127	3e-41	158	657544668:PREDICTED: protocadherin-15 [Stegastes partitus]
SSCG00000000528	gi|657596098|ref|XP_008302735.1|	56.73	245	74	4	1	213	1	245	7e-87	269	657596098:PREDICTED: transmembrane protein 150A-like [Stegastes partitus]
SSCG00000000529	gi|962001814|ref|XP_014828891.1|	72.77	672	179	3	606	1274	3	673	0	1055	962001814:PREDICTED: arachidonate 5-lipoxygenase [Poecilia mexicana]
SSCG00000000530	gi|351702490|gb|EHB05409.1|	76.92	234	52	1	24	255	30	263	5e-131	384	351702490:Graves disease carrier protein [Heterocephalus glaber]
SSCG00000000531	gi|736155482|ref|XP_010770358.1|	44.63	726	281	24	1	612	1	719	2e-107	369	736155482:PREDICTED: methylcytosine dioxygenase TET1-like [Notothenia coriiceps]
SSCG00000000532	gi|962005633|ref|XP_014829890.1|	74.13	1117	223	10	57	1113	136	1246	0	1369	962005633:PREDICTED: cell division cycle and apoptosis regulator protein 1 isoform X2 [Poecilia mexicana]
SSCG00000000533	gi|657544409|ref|XP_008277668.1|	77.08	624	135	3	99	714	12	635	0	958	657544409:PREDICTED: coiled-coil domain-containing protein 93 [Stegastes partitus]
SSCG00000000534	gi|657599773|ref|XP_008304713.1|	67.39	1472	343	31	66	1405	728	2194	0	1748	657599773:PREDICTED: methylcytosine dioxygenase TET1 [Stegastes partitus]
SSCG00000000535	gi|657596103|ref|XP_008302738.1|	72.08	265	41	3	1	257	23	262	2e-125	369	657596103:PREDICTED: NFU1 iron-sulfur cluster scaffold homolog, mitochondrial-like [Stegastes partitus]
SSCG00000000536	gi|734597623|ref|XP_010743170.1|	90.09	212	18	2	1	211	1	210	4e-136	392	734597623:PREDICTED: eukaryotic translation initiation factor 4E-like [Larimichthys crocea]
SSCG00000000537	gi|657545297|ref|XP_008277991.1|	62.11	570	118	10	72	546	33	599	0	651	657545297:PREDICTED: E3 ubiquitin-protein ligase MARCH8 [Stegastes partitus]
SSCG00000000538	gi|657562361|ref|XP_008284676.1|	68.54	1230	361	7	1	1218	1	1216	0	1746	657562361:PREDICTED: exportin-5 [Stegastes partitus]
SSCG00000000539	gi|930725175|ref|XP_014192126.1|	62.04	972	199	23	6	825	11	964	0	1031	930725175:PREDICTED: uncharacterized protein LOC102308331 [Haplochromis burtoni]
SSCG00000000540	gi|808872462|gb|KKF21914.1|	78.37	786	129	9	1	746	1	785	0	1051	808872462:Leucine zipper hypothetical tumor suppressor 2 [Larimichthys crocea]
SSCG00000000541	gi|928008534|ref|XP_013883105.1|	91.93	322	26	0	1	322	1	322	0	610	928008534:PREDICTED: sideroflexin-1-like [Austrofundulus limnaeus]
SSCG00000000542	gi|548430405|ref|XP_005743872.1|	65.7	656	186	12	1	624	1	649	0	802	548430405:PREDICTED: AN1-type zinc finger protein 4 isoform X1 [Pundamilia nyererei]
SSCG00000000543	gi|583977207|ref|XP_006783952.1|	41.71	1158	505	30	267	1268	40	1183	0	695	583977207:PREDICTED: protein FAM178A-like isoform X5 [Neolamprologus brichardi]
SSCG00000000544	gi|808885480|gb|KKF32208.1|	57.56	1461	480	35	1	1359	1029	2451	0	1222	808885480:WASH complex subunit FAM21 [Larimichthys crocea]
SSCG00000000545	gi|736174447|ref|XP_010766814.1|	73.87	333	54	6	18	321	5	333	5e-155	483	736174447:PREDICTED: semaphorin-4G-like [Notothenia coriiceps]
SSCG00000000546	gi|657562370|ref|XP_008284679.1|	78.77	1093	162	14	1	1035	10	1090	0	1524	657562370:PREDICTED: apoptosis-stimulating of p53 protein 2 isoform X3 [Stegastes partitus]
SSCG00000000547	gi|657542679|ref|XP_008277058.1|	66.97	442	124	3	1	420	1	442	0	608	657542679:PREDICTED: carbohydrate sulfotransferase 3-like [Stegastes partitus]
SSCG00000000548	gi|554806238|ref|XP_005914054.1|	87.06	1012	127	3	1	1010	1	1010	0	1853	554806238:PREDICTED: 2-oxoglutarate dehydrogenase-like, mitochondrial [Haplochromis burtoni]
SSCG00000000549	gi|657785588|ref|XP_008319963.1|	90.51	769	21	2	1	722	1	764	0	1378	657785588:PREDICTED: serine/threonine-protein kinase MARK1 isoform X1 [Cynoglossus semilaevis]
SSCG00000000550	gi|657562283|ref|XP_008284649.1|	81.15	573	104	1	4	572	1	573	0	972	657562283:PREDICTED: leucine-rich repeat, immunoglobulin-like domain and transmembrane domain-containing protein 2 [Stegastes partitus]
SSCG00000000551	gi|657562286|ref|XP_008284650.1|	89.26	652	64	3	1	647	1	651	0	1176	657562286:PREDICTED: leucine-rich repeat, immunoglobulin-like domain and transmembrane domain-containing protein 1 [Stegastes partitus]
SSCG00000000552	gi|808872457|gb|KKF21909.1|	66.88	465	84	6	1	397	1	463	0	593	808872457:EGF-containing fibulin-like extracellular matrix protein 1 [Larimichthys crocea]
SSCG00000000553	gi|657562319|ref|XP_008284662.1|	78.15	453	93	3	593	1039	322	774	0	741	657562319:PREDICTED: poly(ADP-ribose) glycohydrolase [Stegastes partitus]
SSCG00000000554	gi|768916260|ref|XP_011601588.1|	84.36	518	74	2	6	523	7	517	0	914	768916260:PREDICTED: probable vesicular acetylcholine transporter-A [Takifugu rubripes]
SSCG00000000555	gi|657596902|ref|XP_008303176.1|	70.12	164	49	0	2	165	6	169	3e-82	253	657596902:PREDICTED: tubulin polymerization-promoting protein family member 3 [Stegastes partitus]
SSCG00000000556	gi|657562289|ref|XP_008284651.1|	91.19	295	26	0	1	295	1	295	0	576	657562289:PREDICTED: RPE-retinal G protein-coupled receptor [Stegastes partitus]
SSCG00000000557	gi|657562386|ref|XP_008284684.1|	73.64	645	160	2	1	640	1	640	0	997	657562386:PREDICTED: choline O-acetyltransferase [Stegastes partitus]
SSCG00000000558	gi|930725236|ref|XP_014192228.1|	41.85	270	136	6	2	251	130	398	2e-54	192	930725236:PREDICTED: centrosomal protein of 55 kDa-like isoform X8 [Haplochromis burtoni]
SSCG00000000559	gi|548438022|ref|XP_005744861.1|	75.43	871	166	5	12	838	4	870	0	1326	548438022:PREDICTED: cadherin-related family member 1-like isoform X1 [Pundamilia nyererei]
SSCG00000000560	gi|808872453|gb|KKF21905.1|	93.85	520	32	0	36	555	833	1352	0	1033	808872453:Cone cGMP-specific 3',5'-cyclic phosphodiesterase subunit alpha' [Larimichthys crocea]
SSCG00000000561	No_Hit	NA	NA	NA	NA	NA	NA	NA	NA	NA	NA	NA
SSCG00000000562	gi|974005023|dbj|BAU29956.1|	71.43	259	74	0	1	259	1	259	3e-128	377	974005023:hatching enzyme [Hippocampus abdominalis]
SSCG00000000563	gi|974005023|dbj|BAU29956.1|	73.75	259	66	1	1	257	1	259	2e-131	385	974005023:hatching enzyme [Hippocampus abdominalis]
SSCG00000000564	gi|657562307|ref|XP_008284658.1|	82.81	128	22	0	1	128	1	128	2e-67	230	657562307:PREDICTED: cone cGMP-specific 3',5'-cyclic phosphodiesterase subunit alpha'-like [Stegastes partitus]
SSCG00000000565	gi|348513195|ref|XP_003444128.1|	91.74	230	19	0	1	230	1	230	2e-159	453	348513195:PREDICTED: uncharacterized protein C6orf62 homolog [Oreochromis niloticus]
SSCG000000005651	gi|657532419|ref|XP_008304721.1|	66.38	116	21	1	1	98	3	118	3e-42	146	657532419:PREDICTED: chromatin accessibility complex protein 1 [Stegastes partitus]
SSCG00000000566	gi|800924406|gb|AKA88572.1|	71.27	362	93	4	1	355	1	358	0	525	800924406:TRAF and TNF receptor-associated protein [Epinephelus coioides]
SSCG00000000567	gi|432883507|ref|XP_004074284.1|	60.12	168	57	2	9	174	5	164	5e-58	192	432883507:PREDICTED: tumor protein D52 isoform X2 [Oryzias latipes]
SSCG00000000568	gi|808876434|gb|KKF25070.1|	55.74	183	72	4	36	214	44	221	1e-57	193	808876434:hypothetical protein EH28_25071 [Larimichthys crocea]
SSCG00000000569	gi|974075115|ref|XP_015235098.1|	60.4	101	13	1	1	101	1	74	3e-28	110	974075115:PREDICTED: N-terminal EF-hand calcium-binding protein 1-like, partial [Cyprinodon variegatus]
SSCG00000000570	gi|831539580|ref|XP_012724068.1|	83.8	142	23	0	1	142	1	142	2e-81	248	831539580:PREDICTED: acyl-coenzyme A thioesterase 13 [Fundulus heteroclitus]
SSCG00000000571	gi|734617150|ref|XP_010736255.1|	73.09	353	70	5	1	338	1	343	0	517	734617150:PREDICTED: transmembrane protein 64 [Larimichthys crocea]
SSCG00000000573	gi|808876427|gb|KKF25063.1|	44.55	220	55	4	3	155	18	237	2e-43	155	808876427:Geminin [Larimichthys crocea]
SSCG00000000574	gi|658874524|ref|XP_008420239.1|	93	257	18	0	45	301	1	257	2e-176	500	658874524:PREDICTED: type 2 phosphatidylinositol 4,5-bisphosphate 4-phosphatase isoform X2 [Poecilia reticulata]
SSCG00000000575	gi|657530873|ref|XP_008299428.1|	77.07	750	126	16	1	711	1	743	0	1105	657530873:PREDICTED: zinc finger and BTB domain-containing protein 10 isoform X1 [Stegastes partitus]
SSCG00000000576	No_Hit	NA	NA	NA	NA	NA	NA	NA	NA	NA	NA	NA
SSCG00000000577	gi|938078437|gb|KPP74685.1|	96.81	94	3	0	2	95	12	105	1e-58	187	938078437:hypothetical protein Z043_106137 [Scleropages formosus]
SSCG00000000578	gi|657573524|ref|XP_008290426.1|	80.05	391	73	3	1	390	1	387	0	607	657573524:PREDICTED: GRAM domain-containing protein 3-like isoform X3 [Stegastes partitus]
SSCG00000000579	gi|657573516|ref|XP_008290422.1|	72.05	365	99	2	8	370	1	364	0	540	657573516:PREDICTED: thromboxane A2 receptor isoform X2 [Stegastes partitus]
SSCG00000000580	gi|657543758|ref|XP_008277437.1|	90.63	1324	119	2	19	1341	201	1520	0	2489	657543758:PREDICTED: receptor-type tyrosine-protein phosphatase S-like isoform X2 [Stegastes partitus]
SSCG00000000581	gi|908535795|ref|XP_013129133.1|	91.87	332	25	1	1	330	1	332	0	577	908535795:PREDICTED: PDZ domain-containing protein GIPC3-like isoform X2 [Oreochromis niloticus]
SSCG00000000582	gi|736182894|ref|XP_010769212.1|	82.19	887	133	8	1	868	1	881	0	1459	736182894:PREDICTED: WD repeat-containing protein 47-like isoform X2 [Notothenia coriiceps]
SSCG00000000583	gi|542230880|ref|XP_005454020.1|	78.11	1457	268	12	1	1407	1	1456	0	2257	542230880:PREDICTED: calmodulin-regulated spectrin-associated protein 2 isoform X2 [Oreochromis niloticus]
SSCG00000000584	gi|348523179|ref|XP_003449101.1|	95.98	174	7	0	19	192	1	174	7e-117	342	348523179:PREDICTED: lens fiber membrane intrinsic protein-like [Oreochromis niloticus]
SSCG00000000585	gi|808847720|gb|KKF08749.1|	65.01	1749	450	30	1	1627	1	1709	0	2041	808847720:Kinesin-like protein KIF14 [Larimichthys crocea]
SSCG00000000586	gi|542230874|ref|XP_005454017.1|	71.51	667	157	5	1	663	1	638	0	934	542230874:PREDICTED: probable ATP-dependent RNA helicase DDX59 [Oreochromis niloticus]
SSCG00000000587	gi|348523091|ref|XP_003449057.1|	80.56	319	16	3	1	273	33	351	8e-179	516	348523091:PREDICTED: nuclear receptor subfamily 5 group A member 2 [Oreochromis niloticus]
SSCG00000000588	No_Hit	NA	NA	NA	NA	NA	NA	NA	NA	NA	NA	NA
SSCG00000000589	gi|657573540|ref|XP_008290435.1|	93.62	94	6	0	101	194	9	102	4e-50	177	657573540:PREDICTED: nuclear receptor subfamily 5 group A member 2, partial [Stegastes partitus]
SSCG00000000590	gi|734635525|ref|XP_010746354.1|	85.12	121	17	1	1	120	1	121	1e-66	209	734635525:PREDICTED: C-type natriuretic peptide 4 [Larimichthys crocea]
SSCG00000000591	gi|657591763|ref|XP_008300378.1|	70.95	148	33	2	1	140	1	146	3e-36	134	657591763:PREDICTED: protein SREK1IP1 [Stegastes partitus]
SSCG00000000592	gi|734597149|ref|XP_010740674.1|	63.99	1183	363	19	1	1131	1	1172	0	1308	734597149:PREDICTED: ankyrin repeat and LEM domain-containing protein 1 [Larimichthys crocea]
SSCG00000000593	gi|47220954|emb|CAG03487.1|	74.14	932	207	8	56	960	13	937	0	1431	47220954:unnamed protein product, partial [Tetraodon nigroviridis]
SSCG00000000594	gi|734635521|ref|XP_010746351.1|	79.47	419	76	2	1	412	2	417	0	704	734635521:PREDICTED: UDP-GlcNAc:betaGal beta-1,3-N-acetylglucosaminyltransferase 7 [Larimichthys crocea]
SSCG00000000595	gi|528762681|gb|EPY82340.1|	40.22	368	112	7	16	275	1	368	2e-58	221	528762681:F59G1.4-like protein [Camelus ferus]
SSCG00000000596	gi|736252683|ref|XP_010788586.1|	65.22	69	16	2	1	69	1	61	4e-07	57.4	736252683:PREDICTED: nucleolin [Notothenia coriiceps]
SSCG00000000597	gi|348523077|ref|XP_003449050.1|	99.33	150	1	0	1	150	1	150	3e-103	304	348523077:PREDICTED: DNA-directed RNA polymerases I, II, and III subunit RPABC3 [Oreochromis niloticus]
SSCG00000000598	gi|736252669|ref|XP_010788579.1|	76.21	412	89	3	1	410	91	495	0	613	736252669:PREDICTED: major facilitator superfamily domain-containing protein 8 [Notothenia coriiceps]
SSCG00000000599	gi|657592479|ref|XP_008300767.1|	77.19	377	82	1	53	425	124	500	0	598	657592479:PREDICTED: nucleolin isoform X1 [Stegastes partitus]
SSCG00000000600	gi|966705991|gb|KTG38232.1|	86.67	705	74	2	1	705	66	750	0	1239	966705991:hypothetical protein cypCar_00025222 [Cyprinus carpio]
SSCG00000000601	gi|780085103|ref|XP_011673321.1|	39.82	113	55	2	9	121	1	100	5e-12	72	780085103:PREDICTED: uncharacterized protein LOC105442677 [Strongylocentrotus purpuratus]
SSCG00000000602	gi|734646709|ref|XP_010752503.1|	54.69	448	166	12	1	414	38	482	1e-107	376	734646709:PREDICTED: zinc finger protein 638-like, partial [Larimichthys crocea]
SSCG00000000603	gi|961942778|ref|XP_014866968.1|	59.57	94	28	4	9	94	386	477	2e-07	64.7	961942778:PREDICTED: palmitoyltransferase ZDHHC5-like isoform X2 [Poecilia mexicana]
SSCG00000000604	gi|765170500|ref|XP_004086760.2|	97.76	312	7	0	100	411	50	361	0	647	765170500:PREDICTED: receptor-type tyrosine-protein phosphatase mu-like [Oryzias latipes]
SSCG00000000605	gi|928073562|ref|XP_013886641.1|	76.62	988	157	16	1	932	1	970	0	1376	928073562:PREDICTED: band 4.1-like protein 3 isoform X6 [Austrofundulus limnaeus]
SSCG00000000606	gi|432911413|ref|XP_004078667.1|	90.4	396	28	5	66	457	1	390	0	738	432911413:PREDICTED: zinc finger and BTB domain-containing protein 14 [Oryzias latipes]
SSCG00000000607	gi|808887381|gb|KKF33749.1|	65.7	519	112	10	1	457	1	515	0	578	808887381:Transmembrane protein 200C [Larimichthys crocea]
SSCG00000000608	No_Hit	NA	NA	NA	NA	NA	NA	NA	NA	NA	NA	NA
SSCG00000000609	No_Hit	NA	NA	NA	NA	NA	NA	NA	NA	NA	NA	NA
SSCG00000000610	gi|657551970|ref|XP_008280378.1|	82.18	174	22	1	1	174	41	205	1e-96	290	657551970:PREDICTED: apoptosis regulator BAX-like [Stegastes partitus]
SSCG00000000611	gi|657551973|ref|XP_008280379.1|	56.19	105	46	0	2	106	1	105	5e-33	125	657551973:PREDICTED: fibroblast growth factor 19 [Stegastes partitus]
SSCG00000000612	gi|223646742|gb|ACN10129.1|	98.7	77	1	0	1	77	2	78	1e-45	153	223646742:Actin-related protein 2/3 complex subunit 4 [Salmo salar]
SSCG00000000613	gi|657555110|ref|XP_008282021.1|	92.24	451	35	0	1	451	1	451	0	879	657555110:PREDICTED: 6-phosphofructo-2-kinase/fructose-2,6-bisphosphatase 4-like isoform X3 [Stegastes partitus]
SSCG00000000614	gi|657555120|ref|XP_008282024.1|	90.04	683	60	2	1	683	1	675	0	1292	657555120:PREDICTED: urocanate hydratase [Stegastes partitus]
SSCG00000000615	gi|657555123|ref|XP_008282025.1|	89.51	467	5	1	37	459	1	467	0	836	657555123:PREDICTED: protein transport protein Sec61 subunit alpha-like 1 [Stegastes partitus]
SSCG00000000616	gi|736201713|ref|XP_010774679.1|	86.32	351	47	1	50	400	50	399	0	655	736201713:PREDICTED: MAP kinase-activated protein kinase 2-like [Notothenia coriiceps]
SSCG00000000617	gi|734630502|ref|XP_010743594.1|	73.27	333	78	5	1	328	6	332	2e-168	484	734630502:PREDICTED: protein FAM212A-like [Larimichthys crocea]
SSCG00000000618	gi|736153396|ref|XP_010784515.1|	87.74	106	13	0	1	106	49	154	1e-60	196	736153396:PREDICTED: guanine nucleotide-binding protein G(i) subunit alpha-2-like [Notothenia coriiceps]
SSCG00000000619	gi|734630505|ref|XP_010743595.1|	87.9	463	52	2	3	461	1	463	0	786	734630505:PREDICTED: inositol hexakisphosphate kinase 2-like [Larimichthys crocea]
SSCG00000000620	gi|584024258|ref|XP_006806749.1|	88.61	562	62	1	1	560	1	562	0	882	584024258:PREDICTED: probable G-protein coupled receptor 22-like [Neolamprologus brichardi]
SSCG00000000621	gi|831525730|ref|XP_012719152.1|	68.66	1318	383	4	33	1321	1	1317	0	1810	831525730:PREDICTED: collagen alpha-1(VII) chain [Fundulus heteroclitus]
SSCG00000000622	gi|657555153|ref|XP_008282039.1|	69.2	841	226	12	1	809	1	840	0	1068	657555153:PREDICTED: RNA-binding protein 5-like [Stegastes partitus]
SSCG00000000623	gi|657555147|ref|XP_008282036.1|	87.13	513	58	2	25	530	1	512	0	890	657555147:PREDICTED: sodium-coupled neutral amino acid transporter 3-like isoform X3 [Stegastes partitus]
SSCG00000000624	gi|831526050|ref|XP_012719270.1|	93.42	152	10	0	1	152	1	152	2e-100	297	831526050:PREDICTED: caveolin-3 [Fundulus heteroclitus]
SSCG00000000625	gi|808877276|gb|KKF25775.1|	91.49	893	53	5	1	870	1	893	0	1639	808877276:Metabotropic glutamate receptor 3 [Larimichthys crocea]
SSCG00000000626	gi|657582102|ref|XP_008295097.1|	80.83	506	88	2	24	520	23	528	0	828	657582102:PREDICTED: poly [ADP-ribose] polymerase 3 [Stegastes partitus]
SSCG00000000627	gi|736153381|ref|XP_010783818.1|	70	160	48	0	1	160	1	160	2e-76	243	736153381:PREDICTED: testis-expressed sequence 264 protein [Notothenia coriiceps]
SSCG00000000628	gi|736153381|ref|XP_010783818.1|	73.86	176	40	2	1	174	161	332	8e-68	222	736153381:PREDICTED: testis-expressed sequence 264 protein [Notothenia coriiceps]
SSCG00000000629	gi|348507904|ref|XP_003441495.1|	84.09	943	106	7	55	992	94	997	0	1568	348507904:PREDICTED: ubiquitin carboxyl-terminal hydrolase 4 [Oreochromis niloticus]
SSCG00000000630	gi|657555151|ref|XP_008282038.1|	99.23	261	2	0	1	261	1	261	0	530	657555151:PREDICTED: ER membrane protein complex subunit 3 [Stegastes partitus]
SSCG00000000631	gi|643357966|gb|AIA98427.1|	86.17	188	17	2	1	180	1	187	6e-112	329	643357966:glutathione peroxidase 1 [Siniperca chuatsi]
SSCG00000000632	gi|657568437|ref|XP_008287652.1|	76.38	614	107	10	15	594	185	794	0	915	657568437:PREDICTED: potassium voltage-gated channel subfamily B member 1-like [Stegastes partitus]
SSCG00000000633	gi|657780818|ref|XP_008318148.1|	90.38	156	14	1	48	202	1	156	7e-100	301	657780818:PREDICTED: potassium voltage-gated channel subfamily B member 1-like [Cynoglossus semilaevis]
SSCG00000000634	gi|734625148|ref|XP_010740658.1|	82.3	469	83	0	38	506	38	506	0	801	734625148:PREDICTED: THUMP domain-containing protein 3 [Larimichthys crocea]
SSCG00000000635	gi|659667892|ref|NP_001281113.1|	84.77	394	51	2	1	386	1	393	0	676	659667892:oxytocin receptor [Stegastes partitus]
SSCG00000000636	gi|734625150|ref|XP_010740659.1|	89.4	1132	74	5	1	1114	1	1104	0	2056	734625150:PREDICTED: SLIT-ROBO Rho GTPase-activating protein 3 [Larimichthys crocea]
SSCG00000000637	gi|584024315|ref|XP_006806772.1|	61.59	453	144	9	1	428	1	448	0	533	584024315:PREDICTED: E3 ubiquitin-protein ligase RAD18-like isoform X3 [Neolamprologus brichardi]
SSCG00000000638	gi|410919659|ref|XP_003973301.1|	68.16	468	140	4	84	545	1	465	0	639	410919659:PREDICTED: amphoterin-induced protein 1-like [Takifugu rubripes]
SSCG00000000639	gi|657568429|ref|XP_008287648.1|	88.54	314	36	0	1	314	1	314	0	592	657568429:PREDICTED: retinol dehydrogenase 10-like [Stegastes partitus]
SSCG00000000640	gi|657568427|ref|XP_008287647.1|	75.42	354	61	1	1	354	9	336	0	552	657568427:PREDICTED: methylosome protein 50 [Stegastes partitus]
SSCG000000006400	gi|928032014|ref|XP_013864488.1|	40.27	807	401	25	1	746	1	787	2e-92	318	928032014:PREDICTED: pollen-specific leucine-rich repeat extensin-like protein 1 [Austrofundulus limnaeus]
SSCG000000006401	gi|584024345|ref|XP_006806787.1|	91.21	694	60	1	1	693	68	761	0	1313	584024345:PREDICTED: AMP deaminase 2-like isoform X4 [Neolamprologus brichardi]
SSCG000000006404	gi|808870644|gb|KKF20448.1|	65.37	823	214	17	1	767	1	808	0	995	808870644:putative RNA-binding protein 15 [Larimichthys crocea]
SSCG00000000641	gi|563425969|gb|AHB59739.1|	85.94	498	63	2	199	696	1	491	0	885	563425969:interferon regulatory factor 6 [Miichthys miiuy]
SSCG00000000642	gi|542185228|ref|XP_005469617.1|	51.54	421	133	8	40	405	228	632	7e-115	361	542185228:PREDICTED: epidermal growth factor receptor kinase substrate 8-like protein 3 isoform X2 [Oreochromis niloticus]
SSCG00000000644	gi|768945390|ref|XP_011612205.1|	81.08	465	80	2	5	461	2	466	0	740	768945390:PREDICTED: LOW QUALITY PROTEIN: probable G-protein coupled receptor 61 [Takifugu rubripes]
SSCG00000000647	gi|584024327|ref|XP_006806778.1|	83.46	1590	180	8	1	1514	1	1583	0	2675	584024327:PREDICTED: protein polybromo-1-like isoform X1 [Neolamprologus brichardi]
SSCG00000000648	No_Hit	NA	NA	NA	NA	NA	NA	NA	NA	NA	NA	NA
SSCG00000000649	No_Hit	NA	NA	NA	NA	NA	NA	NA	NA	NA	NA	NA
SSCG00000000650	gi|542185308|ref|XP_005469631.1|	63.74	171	55	4	1	166	1	169	6e-63	203	542185308:PREDICTED: cyclin-dependent kinase inhibitor 1-like isoform X1 [Oreochromis niloticus]
SSCG00000000651	gi|657553057|ref|XP_008280924.1|	92.47	784	54	3	12	792	1	782	0	1489	657553057:PREDICTED: dual serine/threonine and tyrosine protein kinase [Stegastes partitus]
SSCG00000000652	gi|657553083|ref|XP_008280940.1|	92.81	473	27	2	1	473	42	507	0	740	657553083:PREDICTED: transmembrane and coiled-coil domains protein 2 [Stegastes partitus]
SSCG00000000653	gi|542185357|ref|XP_005469641.1|	76.07	443	60	6	1	405	1	435	0	654	542185357:PREDICTED: bystin [Oreochromis niloticus]
SSCG00000000654	gi|348507541|ref|XP_003441314.1|	54.79	292	122	3	23	306	19	308	3e-95	297	348507541:PREDICTED: G1/S-specific cyclin-D3 isoform X1 [Oreochromis niloticus]
SSCG00000000655	gi|808870638|gb|KKF20442.1|	96.55	116	4	0	16	131	164	279	1e-72	241	808870638:Serine/arginine-rich splicing factor 3 [Larimichthys crocea]
SSCG00000000656	gi|736156475|ref|XP_010773280.1|	67.61	355	48	5	91	406	144	470	1e-147	453	736156475:PREDICTED: sodium-dependent neutral amino acid transporter SLC6A17-like [Notothenia coriiceps]
SSCG00000000657	No_Hit	NA	NA	NA	NA	NA	NA	NA	NA	NA	NA	NA
SSCG00000000658	gi|657553063|ref|XP_008280928.1|	93.84	211	13	0	1	211	1	211	7e-146	417	657553063:PREDICTED: mediator of RNA polymerase II transcription subunit 20 [Stegastes partitus]
SSCG00000000659	gi|657568395|ref|XP_008287629.1|	96.36	550	20	0	1	550	1	550	0	1117	657568395:PREDICTED: putative adenosylhomocysteinase 3 [Stegastes partitus]
SSCG00000000660	gi|348507547|ref|XP_003441317.1|	94.11	815	48	0	1	815	1	815	0	1517	348507547:PREDICTED: striatin-interacting protein 1 [Oreochromis niloticus]
SSCG00000000661	gi|734649573|ref|XP_010754079.1|	88.37	688	64	3	51	731	1	679	0	1219	734649573:PREDICTED: ubiquitin carboxyl-terminal hydrolase 49-like isoform X1 [Larimichthys crocea]
SSCG00000000662	gi|808870632|gb|KKF20436.1|	87.41	278	35	0	1	278	1	278	2e-172	503	808870632:NUAK family SNF1-like kinase 2 [Larimichthys crocea]
SSCG00000000663	gi|736198078|ref|XP_010773595.1|	66.01	153	21	4	1	125	1	150	7e-58	189	736198078:PREDICTED: microfibrillar-associated protein 2 [Notothenia coriiceps]
SSCG00000000664	gi|348507865|ref|XP_003441476.1|	90.81	283	19	1	1	276	1	283	0	541	348507865:PREDICTED: succinate dehydrogenase [ubiquinone] iron-sulfur subunit, mitochondrial [Oreochromis niloticus]
SSCG00000000665	gi|736198105|ref|XP_010773610.1|	66.88	314	55	3	6	270	1	314	5e-136	401	736198105:PREDICTED: uncharacterized protein LOC104949031 [Notothenia coriiceps]
SSCG00000000666	gi|348507869|ref|XP_003441478.1|	96.39	194	7	0	1	194	1	194	5e-138	396	348507869:PREDICTED: RNA polymerase II subunit A C-terminal domain phosphatase SSU72 [Oreochromis niloticus]
SSCG00000000667	gi|808867136|gb|KKF17740.1|	70.8	452	78	5	1	398	1	452	0	587	808867136:Neuroblastoma suppressor of tumorigenicity 1 [Larimichthys crocea]
SSCG00000000668	gi|736198088|ref|XP_010773600.1|	59.12	340	91	8	1	295	1	337	2e-115	348	736198088:PREDICTED: fibronectin type-III domain-containing transmembrane protein C1orf233 homolog [Notothenia coriiceps]
SSCG00000000669	gi|657553079|ref|XP_008280937.1|	87.58	1184	138	4	8	1186	1	1180	0	2099	657553079:PREDICTED: cadherin EGF LAG seven-pass G-type receptor 2 [Stegastes partitus]
SSCG00000000670	gi|808867139|gb|KKF17743.1|	80.39	311	52	2	1	302	77	387	3e-172	496	808867139:Tachykinin-like peptides receptor 86C [Larimichthys crocea]
SSCG00000000671	gi|657553079|ref|XP_008280937.1|	79.36	1841	209	18	10	1685	1181	3015	0	2875	657553079:PREDICTED: cadherin EGF LAG seven-pass G-type receptor 2 [Stegastes partitus]
SSCG00000000672	gi|808867142|gb|KKF17746.1|	86.91	680	71	4	1	673	1	669	0	1142	808867142:ATPase family AAA domain-containing protein 3-A [Larimichthys crocea]
SSCG00000000673	gi|908451383|ref|XP_013124713.1|	74.59	1960	452	7	364	2282	1	1955	0	2709	908451383:PREDICTED: rootletin isoform X3 [Oreochromis niloticus]
SSCG00000000674	gi|657780608|ref|XP_008318072.1|	66.67	117	13	1	4	94	33	149	1e-42	148	657780608:PREDICTED: 39S ribosomal protein L20, mitochondrial [Cynoglossus semilaevis]
SSCG00000000675	gi|657780590|ref|XP_008318065.1|	95.24	273	13	0	55	327	2	274	0	546	657780590:PREDICTED: F-actin-capping protein subunit beta isoform X1 [Cynoglossus semilaevis]
SSCG00000000676	No_Hit	NA	NA	NA	NA	NA	NA	NA	NA	NA	NA	NA
SSCG00000000677	gi|736198070|ref|XP_010773590.1|	80.62	320	56	2	1	315	24	342	0	538	736198070:PREDICTED: solute carrier family 25 member 34 [Notothenia coriiceps]
SSCG00000000678	gi|657553019|ref|XP_008280903.1|	85.79	711	63	4	1	675	1	709	0	1105	657553019:PREDICTED: F-box only protein 42 [Stegastes partitus]
SSCG00000000679	gi|583976129|ref|XP_006783428.1|	67.53	388	122	3	1	385	1	387	0	530	583976129:PREDICTED: RNA pseudouridylate synthase domain-containing protein 4-like [Neolamprologus brichardi]
SSCG00000000680	gi|584031120|ref|XP_006810018.1|	65.96	282	93	2	32	310	52	333	3e-117	354	584031120:PREDICTED: transmembrane protein 82-like [Neolamprologus brichardi]
SSCG00000000681	gi|734636746|ref|XP_010747027.1|	77.42	186	42	0	1	186	1	186	9e-101	301	734636746:PREDICTED: NADH dehydrogenase [ubiquinone] 1 alpha subcomplex assembly factor 3 [Larimichthys crocea]
SSCG00000000682	gi|657553009|ref|XP_008280898.1|	71.81	3264	731	58	2	3108	1	3232	0	4170	657553009:PREDICTED: msx2-interacting protein-like isoform X1 [Stegastes partitus]
SSCG00000000683	gi|498957569|ref|XP_004544795.1|	86.7	654	84	2	1	654	1	651	0	1084	498957569:PREDICTED: transmembrane and coiled-coil domains protein 1-like isoform X1 [Maylandia zebra]
SSCG00000000684	gi|657780563|ref|XP_008318057.1|	77.41	332	67	1	7	330	72	403	0	520	657780563:PREDICTED: transmembrane protein 43 [Cynoglossus semilaevis]
SSCG00000000685	gi|432959158|ref|XP_004086188.1|	30.1	392	158	16	8	313	9	370	2e-28	123	432959158:PREDICTED: filamin-binding LIM protein 1-like [Oryzias latipes]
SSCG00000000686	gi|657552995|ref|XP_008280890.1|	98.96	193	2	0	1	193	1	193	8e-139	398	657552995:PREDICTED: transforming protein RhoA [Stegastes partitus]
SSCG00000000687	gi|657780530|ref|XP_008318045.1|	69.91	844	140	10	10	819	1	764	0	995	657780530:PREDICTED: glutamine-rich protein 1 [Cynoglossus semilaevis]
SSCG00000000688	gi|961924361|ref|XP_014862195.1|	79.87	745	106	7	1	701	1	745	0	1108	961924361:PREDICTED: NCK-interacting protein with SH3 domain [Poecilia mexicana]
SSCG00000000689	gi|961851224|ref|XP_014843006.1|	65.37	670	132	6	1	631	1	609	0	866	961851224:PREDICTED: uncharacterized protein LOC106918066 isoform X4 [Poecilia mexicana]
SSCG00000000690	gi|551511633|ref|XP_005807335.1|	91.36	301	26	0	1	301	1	301	0	563	551511633:PREDICTED: mitochondrial carnitine/acylcarnitine carrier protein [Xiphophorus maculatus]
SSCG00000000691	gi|734636739|ref|XP_010747024.1|	82.5	400	67	2	1	400	1	397	0	653	734636739:PREDICTED: cAMP-dependent protein kinase type II-alpha regulatory subunit [Larimichthys crocea]
SSCG00000000692	gi|734636756|ref|XP_010747033.1|	66.06	218	67	3	1	217	1	212	3e-88	271	734636756:PREDICTED: cytokine-inducible SH2-containing protein-like [Larimichthys crocea]
SSCG00000000693	gi|542185517|ref|XP_005469661.1|	66.99	103	32	1	38	138	177	279	2e-34	139	542185517:PREDICTED: proline-rich transmembrane protein 3-like [Oreochromis niloticus]
SSCG00000000694	No_Hit	NA	NA	NA	NA	NA	NA	NA	NA	NA	NA	NA
SSCG00000000695	gi|657593976|ref|XP_008301584.1|	80	345	61	2	22	366	1	337	0	571	657593976:PREDICTED: parapinopsin-like [Stegastes partitus]
SSCG00000000696	No_Hit	NA	NA	NA	NA	NA	NA	NA	NA	NA	NA	NA
SSCG00000000697	gi|498975066|ref|XP_004548535.1|	73.61	144	38	0	1	144	1	144	1e-73	228	498975066:PREDICTED: ninjurin-1-like [Maylandia zebra]
SSCG00000000698	gi|734618484|ref|XP_010736992.1|	89.85	1094	63	7	9	1063	13	1097	0	2026	734618484:PREDICTED: LOW QUALITY PROTEIN: voltage-dependent calcium channel subunit alpha-2/delta-3-like [Larimichthys crocea]
SSCG00000000699	gi|658850736|ref|XP_008407936.1|	81.96	2095	264	17	87	2113	47	2095	0	3321	658850736:PREDICTED: voltage-dependent L-type calcium channel subunit alpha-1D-like isoform X15 [Poecilia reticulata]
SSCG00000000700	gi|657526226|ref|XP_008283326.1|	86.97	798	101	2	1	798	3	797	0	1399	657526226:PREDICTED: protein bicaudal D homolog 2-like [Stegastes partitus]
SSCG00000000701	gi|734618457|ref|XP_010736978.1|	73.89	180	32	2	1	165	1	180	1e-90	274	734618457:PREDICTED: bcl10-interacting CARD protein-like [Larimichthys crocea]
SSCG00000000702	gi|657526264|ref|XP_008283463.1|	78.1	1525	274	14	1	1477	1	1513	0	2288	657526264:PREDICTED: helicase ARIP4-like [Stegastes partitus]
SSCG00000000703	gi|657526223|ref|XP_008283303.1|	90.76	628	58	0	1	628	1	628	0	1220	657526223:PREDICTED: transketolase-like [Stegastes partitus]
SSCG00000000704	gi|657526235|ref|XP_008283364.1|	67.74	2362	506	39	34	2181	1	2320	0	2909	657526235:PREDICTED: serine/threonine-protein kinase WNK2 [Stegastes partitus]
SSCG00000000705	gi|923836931|ref|XP_013768413.1|	58.67	663	155	7	1	566	1	641	0	728	923836931:PREDICTED: inter-alpha-trypsin inhibitor heavy chain H3-like [Pundamilia nyererei]
SSCG00000000706	gi|736196691|ref|XP_010772988.1|	47.2	608	257	15	6	559	6	603	1e-164	495	736196691:PREDICTED: interleukin-17 receptor C-like [Notothenia coriiceps]
SSCG00000000707	No_Hit	NA	NA	NA	NA	NA	NA	NA	NA	NA	NA	NA
SSCG00000000708	gi|657526255|ref|XP_008283429.1|	84.13	756	75	10	1	724	1	743	0	1237	657526255:PREDICTED: ubiquitin carboxyl-terminal hydrolase BAP1 isoform X2 [Stegastes partitus]
SSCG00000000709	gi|938062233|gb|KPP64103.1|	52.36	2284	777	65	714	2754	811	3026	0	1892	938062233:protein bassoon-like, partial [Scleropages formosus]
SSCG00000000710	gi|617355732|ref|XP_007552123.1|	66.67	222	74	0	1	222	1	222	4e-102	308	617355732:PREDICTED: cytochrome b561 domain-containing protein 2 [Poecilia formosa]
SSCG00000000711	gi|765119284|ref|XP_011473009.1|	77.59	357	70	3	8	354	97	453	2e-158	476	765119284:PREDICTED: protein bassoon-like isoform X2 [Oryzias latipes]
SSCG00000000712	gi|961828963|ref|XP_014884193.1|	78.18	1118	135	12	81	1191	1	1016	0	1543	961828963:PREDICTED: ERC protein 2 isoform X5 [Poecilia latipinna]
SSCG00000000713	No_Hit	NA	NA	NA	NA	NA	NA	NA	NA	NA	NA	NA
SSCG00000000714	gi|658849032|ref|XP_008407047.1|	84.44	617	96	0	1	617	1	617	0	1120	658849032:PREDICTED: kelch repeat and BTB domain-containing protein 12-like [Poecilia reticulata]
SSCG00000000715	gi|928026795|ref|XP_013861694.1|	71.74	506	68	8	14	444	2	507	0	695	928026795:PREDICTED: transmembrane prolyl 4-hydroxylase [Austrofundulus limnaeus]
SSCG00000000716	gi|47229712|emb|CAG06908.1|	91.04	67	6	0	2	68	3	69	2e-34	130	47229712:unnamed protein product [Tetraodon nigroviridis]
SSCG00000000717	gi|926524626|ref|XP_013811511.1|	65.75	73	23	1	3	73	105	177	1e-21	94	926524626:PREDICTED: uncharacterized protein C1orf159 homolog isoform X2 [Apteryx australis mantelli]
SSCG00000000718	gi|657526278|ref|XP_008283536.1|	86.27	1034	97	5	21	1027	1	1016	0	1852	657526278:PREDICTED: voltage-dependent calcium channel subunit alpha-2/delta-2-like [Stegastes partitus]
SSCG00000000719	gi|657526266|ref|XP_008283475.1|	74.17	333	62	5	4	315	1	330	7e-171	495	657526266:PREDICTED: ras association domain-containing protein 1-like [Stegastes partitus]
SSCG00000000720	gi|808878384|gb|KKF26636.1|	74.71	696	123	4	5	649	44	737	0	1032	808878384:Hyaluronidase-2 [Larimichthys crocea]
SSCG00000000721	gi|734632407|ref|XP_010744636.1|	37.3	252	123	9	1	222	11	257	4e-28	117	734632407:PREDICTED: uncharacterized protein LOC104931342 [Larimichthys crocea]
SSCG00000000722	gi|734632443|ref|XP_010744656.1|	76.32	798	171	7	1	780	1	798	0	1198	734632443:PREDICTED: solute carrier family 26 member 6-like [Larimichthys crocea]
SSCG00000000723	gi|974116741|ref|XP_015257848.1|	89.29	56	6	0	2	57	3	58	1e-27	111	974116741:PREDICTED: myosin heavy chain, fast skeletal muscle-like, partial [Cyprinodon variegatus]
SSCG00000000724	gi|657526301|ref|XP_008283624.1|	41.15	661	256	22	376	907	317	973	1e-106	365	657526301:PREDICTED: dentin sialophosphoprotein-like [Stegastes partitus]
SSCG00000000725	gi|961881339|ref|XP_014897904.1|	78.4	125	21	1	80	204	127	245	4e-66	217	961881339:PREDICTED: protransforming growth factor alpha [Poecilia latipinna]
SSCG00000000726	gi|583975973|ref|XP_006783355.1|	80.3	66	11	1	1	66	1	64	1e-28	108	583975973:PREDICTED: mitochondrial import receptor subunit TOM6 homolog [Neolamprologus brichardi]
SSCG00000000727	gi|657526387|ref|XP_008283913.1|	74.24	458	113	4	1	456	1	455	0	698	657526387:PREDICTED: peptidyl-prolyl cis-trans isomerase FKBP5-like [Stegastes partitus]
SSCG00000000728	gi|657526378|ref|XP_008283877.1|	69.9	299	57	3	1	266	1	299	3e-141	413	657526378:PREDICTED: probable tRNA pseudouridine synthase 2 [Stegastes partitus]
SSCG00000000729	gi|348534273|ref|XP_003454627.1|	86.75	166	22	0	1	166	1	166	2e-106	313	348534273:PREDICTED: peptidyl-prolyl cis-trans isomerase-like 1 [Oreochromis niloticus]
SSCG00000000730	gi|657526363|ref|XP_008283810.1|	74.49	831	106	16	51	827	1	779	0	1182	657526363:PREDICTED: POZ-, AT hook-, and zinc finger-containing protein 1 isoform X2 [Stegastes partitus]
SSCG00000000731	gi|657526344|ref|XP_008283749.1|	80.77	957	151	13	1	943	1	938	0	1430	657526344:PREDICTED: eukaryotic translation initiation factor 4E transporter isoform X1 [Stegastes partitus]
SSCG00000000732	gi|47229867|emb|CAG07063.1|	51.22	205	100	0	110	314	336	540	1e-61	217	47229867:unnamed protein product, partial [Tetraodon nigroviridis]
SSCG00000000733	gi|410025254|emb|CCN80314.1|	98.76	161	2	0	228	388	1	161	2e-108	327	410025254:translocator protein [Syngnathus typhle]
SSCG00000000734	gi|348534265|ref|XP_003454623.1|	85.62	146	21	0	2	147	166	311	7e-86	266	348534265:PREDICTED: NAD-dependent protein lipoamidase sirtuin-4, mitochondrial [Oreochromis niloticus]
SSCG00000000735	gi|734632372|ref|XP_010744617.1|	72.61	241	66	0	1	241	1	241	5e-132	385	734632372:PREDICTED: haloacid dehalogenase-like hydrolase domain-containing protein 3 [Larimichthys crocea]
SSCG00000000736	gi|808878365|gb|KKF26617.1|	88.85	619	55	4	1	609	1	615	0	971	808878365:Fibroblast growth factor receptor substrate 2 [Larimichthys crocea]
SSCG00000000737	gi|808878350|gb|KKF26602.1|	41.88	480	223	12	586	1013	299	774	7e-95	330	808878350:Ras-related protein Rab-44 [Larimichthys crocea]
SSCG00000000738	gi|657526305|ref|XP_008283635.1|	83.91	1193	166	9	1	1170	1	1190	0	1740	657526305:PREDICTED: arginine-glutamic acid dipeptide repeats protein-like isoform X1 [Stegastes partitus]
SSCG00000000739	gi|734632435|ref|XP_010744651.1|	43.84	495	205	6	23	444	27	521	3e-106	366	734632435:PREDICTED: protein SFI1 homolog [Larimichthys crocea]
SSCG00000000740	gi|229366696|gb|ACQ58328.1|	93.55	434	28	0	19	452	1	434	0	847	229366696:Alpha-enolase [Anoplopoma fimbria]
SSCG00000000741	gi|657526366|ref|XP_008283820.1|	83.03	501	66	3	1	482	1	501	0	849	657526366:PREDICTED: solute carrier family 2, facilitated glucose transporter member 11-like [Stegastes partitus]
SSCG00000000742	gi|657526332|ref|XP_008283702.1|	80.62	129	25	0	1	129	1	129	5e-72	223	657526332:PREDICTED: ubiquinol-cytochrome-c reductase complex assembly factor 2 [Stegastes partitus]
SSCG00000000743	gi|642122855|emb|CDQ63237.1|	88.46	78	9	0	18	95	21	98	3e-40	149	642122855:unnamed protein product [Oncorhynchus mykiss]
SSCG00000000744	gi|348521764|ref|XP_003448396.1|	91.59	107	9	0	1	107	1	107	4e-65	212	348521764:PREDICTED: serine/arginine-rich splicing factor 3-like [Oreochromis niloticus]
SSCG00000000745	gi|617355516|ref|XP_007551469.1|	53.75	253	45	6	126	306	327	579	1e-64	225	617355516:PREDICTED: sodium- and chloride-dependent GABA transporter 2-like [Poecilia formosa]
SSCG00000000746	gi|548344796|ref|XP_005724817.1|	62.18	394	67	4	1	324	121	502	2e-155	458	548344796:PREDICTED: sodium- and chloride-dependent GABA transporter 3-like [Pundamilia nyererei]
SSCG00000000747	gi|734633490|ref|XP_010745234.1|	76.07	397	94	1	1	396	1	397	0	648	734633490:PREDICTED: UDP-GlcNAc:betaGal beta-1,3-N-acetylglucosaminyltransferase 2-like isoform X2 [Larimichthys crocea]
SSCG00000000748	gi|808880029|gb|KKF27981.1|	66.6	1057	252	24	1	968	105	1149	0	1102	808880029:EH domain-binding protein 1 [Larimichthys crocea]
SSCG00000000749	gi|736169758|ref|XP_010765489.1|	73.26	344	62	7	38	366	1	329	1e-130	389	736169758:PREDICTED: homeobox protein OTX1 [Notothenia coriiceps]
SSCG00000000750	gi|62420307|gb|AAX82024.1|	77.88	104	1	1	1	82	1	104	6e-48	163	62420307:unknown [Homo sapiens]
SSCG00000000751	gi|928055201|ref|XP_013876892.1|	73.33	180	27	3	9	188	19	177	5e-76	238	928055201:PREDICTED: EH domain-binding protein 1-like [Austrofundulus limnaeus]
SSCG00000000752	gi|808878097|gb|KKF26387.1|	94.41	465	20	1	15	473	1	465	0	908	808878097:Elongation factor 1-alpha 1 [Larimichthys crocea]
SSCG00000000753	gi|734631634|ref|XP_010744211.1|	81.35	488	90	1	1	488	1	487	0	818	734631634:PREDICTED: sialin [Larimichthys crocea]
SSCG00000000754	gi|734631425|ref|XP_010744098.1|	74.19	155	34	2	1	150	1	154	4e-73	228	734631425:PREDICTED: nuclear nucleic acid-binding protein C1D [Larimichthys crocea]
SSCG00000000755	gi|348501622|ref|XP_003438368.1|	90.74	162	15	0	1	162	1	162	7e-108	317	348501622:PREDICTED: CB1 cannabinoid receptor-interacting protein 1-like isoform X1 [Oreochromis niloticus]
SSCG00000000756	gi|909788830|ref|XP_013151065.1|	79.41	170	12	1	78	224	8	177	3e-83	258	909788830:PREDICTED: calcineurin subunit B type 1 isoform X3 [Falco peregrinus]
SSCG00000000757	gi|808875865|gb|KKF24567.1|	89.3	355	38	0	1	355	1	355	0	656	808875865:WD repeat-containing protein 92 [Larimichthys crocea]
SSCG00000000758	No_Hit	NA	NA	NA	NA	NA	NA	NA	NA	NA	NA	NA
SSCG00000000759	gi|808865116|gb|KKF16038.1|	40.66	605	172	20	63	481	8	611	4e-87	291	808865116:Ewing's tumor-associated antigen 1 [Larimichthys crocea]
SSCG00000000760	gi|928070791|ref|XP_013885154.1|	75.17	572	125	3	2	556	125	696	0	867	928070791:PREDICTED: probable ATP-dependent RNA helicase DDX43 isoform X3 [Austrofundulus limnaeus]
SSCG00000000761	gi|928070801|ref|XP_013885160.1|	68.34	818	149	16	37	756	197	1002	0	975	928070801:PREDICTED: potassium voltage-gated channel subfamily KQT member 5 isoform X1 [Austrofundulus limnaeus]
SSCG00000000762	gi|657784384|ref|XP_008319523.1|	69.11	246	27	3	2	199	4	248	1e-108	323	657784384:PREDICTED: RNA-binding protein PNO1 [Cynoglossus semilaevis]
SSCG00000000763	No_Hit	NA	NA	NA	NA	NA	NA	NA	NA	NA	NA	NA
SSCG00000000764	No_Hit	NA	NA	NA	NA	NA	NA	NA	NA	NA	NA	NA
SSCG00000000765	gi|410914371|ref|XP_003970661.1|	55.56	108	30	4	184	286	105	199	1e-22	106	410914371:PREDICTED: alpha-galactosidase A [Takifugu rubripes]
SSCG00000000766	gi|584004905|ref|XP_006797452.1|	90.14	71	7	0	1	71	1	71	1e-37	135	584004905:PREDICTED: receptor expression-enhancing protein 5-like [Neolamprologus brichardi]
SSCG00000000767	No_Hit	NA	NA	NA	NA	NA	NA	NA	NA	NA	NA	NA
SSCG00000000768	gi|734641847|ref|XP_010749830.1|	78.59	626	124	5	1	626	1	616	0	1036	734641847:PREDICTED: tyrosine-protein kinase SYK isoform X1 [Larimichthys crocea]
SSCG00000000769	gi|657572407|ref|XP_008289819.1|	93.91	722	42	1	1	720	196	917	0	1392	657572407:PREDICTED: chromodomain-helicase-DNA-binding protein 1 [Stegastes partitus]
SSCG00000000770	gi|734642452|ref|XP_010750160.1|	73.79	309	41	2	1	269	1	309	2e-156	454	734642452:PREDICTED: m7GpppN-mRNA hydrolase isoform X2 [Larimichthys crocea]
SSCG00000000771	gi|554866197|ref|XP_005943126.1|	57.53	1354	400	20	38	1220	22	1371	0	1458	554866197:PREDICTED: probable ATP-dependent RNA helicase YTHDC2 isoform X3 [Haplochromis burtoni]
SSCG00000000772	gi|658878105|ref|XP_008422050.1|	74.94	786	129	9	12	739	976	1751	0	1097	658878105:PREDICTED: chromodomain-helicase-DNA-binding protein 1 isoform X2 [Poecilia reticulata]
SSCG00000000773	gi|657567308|ref|XP_008287033.1|	92.08	1754	71	2	1	1714	816	2541	0	3162	657567308:PREDICTED: talin-1 [Stegastes partitus]
SSCG00000000774	gi|657567306|ref|XP_008287032.1|	74.04	416	75	3	15	399	102	515	0	624	657567306:PREDICTED: hydroxymethylglutaryl-CoA synthase, cytoplasmic [Stegastes partitus]
SSCG00000000775	gi|528491537|ref|XP_005155556.1|	82.88	625	37	5	1	562	1	618	0	1052	528491537:PREDICTED: talin-1 isoform X1 [Danio rerio]
SSCG00000000776	gi|768918899|ref|XP_011602682.1|	100	188	0	0	1	188	1	188	4e-117	346	768918899:PREDICTED: tropomyosin beta chain isoform X1 [Takifugu rubripes]
SSCG00000000777	gi|657548768|ref|XP_008279232.1|	47	217	89	4	1	192	1	216	6e-58	193	657548768:PREDICTED: uncharacterized protein LOC103356748 [Stegastes partitus]
SSCG00000000778	gi|657548771|ref|XP_008279233.1|	42.49	193	66	2	6	153	27	219	1e-31	127	657548771:PREDICTED: coiled-coil domain-containing protein 172 [Stegastes partitus]
SSCG00000000779	gi|734594522|ref|XP_010751342.1|	80.38	158	30	1	4	160	7	164	4e-85	262	734594522:PREDICTED: V-set and transmembrane domain-containing protein 2-like protein [Larimichthys crocea]
SSCG00000000780	gi|432859713|ref|XP_004069227.1|	74.75	503	113	3	1	500	1	492	0	726	432859713:PREDICTED: keratin, type II cytoskeletal 8-like [Oryzias latipes]
SSCG00000000781	gi|354832335|gb|AER42657.1|	66.75	424	70	5	29	393	2	413	4e-178	517	354832335:keratin type II E3 [Epinephelus coioides]
SSCG00000000782	gi|657542079|ref|XP_008276839.1|	97.18	425	12	0	1	425	1	425	0	861	657542079:PREDICTED: vitamin D3 receptor B [Stegastes partitus]
SSCG00000000783	gi|657542094|ref|XP_008276844.1|	73.53	408	88	4	1	391	1	405	0	566	657542094:PREDICTED: keratin, type I cytoskeletal 18 [Stegastes partitus]
SSCG00000000784	gi|657542111|ref|XP_008276850.1|	63.95	1842	513	27	1	1703	1	1830	0	2191	657542111:PREDICTED: uncharacterized protein KIAA1755 homolog [Stegastes partitus]
SSCG00000000785	gi|657542108|ref|XP_008276849.1|	81.39	693	114	3	1	693	1	678	0	1188	657542108:PREDICTED: protein-glutamine gamma-glutamyltransferase 2-like [Stegastes partitus]
SSCG00000000786	gi|657542082|ref|XP_008276840.1|	66.62	1555	360	34	1	1420	1	1531	0	1899	657542082:PREDICTED: tensin-like C1 domain-containing phosphatase isoform X1 [Stegastes partitus]
SSCG00000000787	gi|657542073|ref|XP_008276837.1|	76.65	955	193	9	1	928	25	976	0	1373	657542073:PREDICTED: histone deacetylase 7-like isoform X1 [Stegastes partitus]
SSCG00000000788	No_Hit	NA	NA	NA	NA	NA	NA	NA	NA	NA	NA	NA
SSCG00000000789	gi|657582758|ref|XP_008295452.1|	61.56	1038	298	16	21	978	1	1017	0	1186	657582758:PREDICTED: phosphatidate phosphatase LPIN2-like isoform X2 [Stegastes partitus]
SSCG00000000790	No_Hit	NA	NA	NA	NA	NA	NA	NA	NA	NA	NA	NA
SSCG00000000791	gi|551492888|ref|XP_005798013.1|	90.97	288	26	0	42	329	100	387	0	539	551492888:PREDICTED: transmembrane protein adipocyte-associated 1 [Xiphophorus maculatus]
SSCG00000000792	gi|734594502|ref|XP_010750302.1|	62.13	235	56	4	1	203	1	234	2e-92	282	734594502:PREDICTED: MICOS complex subunit mic25a-like [Larimichthys crocea]
SSCG00000000793	gi|734594512|ref|XP_010750866.1|	56.83	630	160	16	1	523	1	625	0	568	734594512:PREDICTED: flocculation protein FLO11-like [Larimichthys crocea]
SSCG00000000794	gi|831305368|ref|XP_012684864.1|	98.84	173	2	0	1	173	1	173	1e-121	353	831305368:PREDICTED: myosin regulatory light polypeptide 9 [Clupea harengus]
SSCG00000000795	No_Hit	NA	NA	NA	NA	NA	NA	NA	NA	NA	NA	NA
SSCG00000000796	gi|657556933|ref|XP_008282718.1|	81.51	146	25	1	1	146	1	144	3e-83	253	657556933:PREDICTED: cytokine-like protein 1 [Stegastes partitus]
SSCG00000000797	gi|317419114|emb|CBN81152.1|	69.94	1264	339	13	100	1329	10	1266	0	1678	317419114:Limbin [Dicentrarchus labrax]
SSCG00000000798	gi|736180437|ref|XP_010768513.1|	95.81	430	18	0	1	430	26	455	0	858	736180437:PREDICTED: plexin-A1-like, partial [Notothenia coriiceps]
SSCG00000000799	gi|657582750|ref|XP_008295448.1|	88.43	1513	73	6	22	1507	456	1893	0	2704	657582750:PREDICTED: plexin-A1 isoform X3 [Stegastes partitus]
SSCG00000000800	gi|317419111|emb|CBN81149.1|	87.41	286	33	2	1	286	1	283	7e-177	502	317419111:Msx1 protein [Dicentrarchus labrax]
SSCG00000000801	gi|317419116|emb|CBN81154.1|	76.05	810	160	7	1	784	1	802	0	1199	317419116:DD1 protein [Dicentrarchus labrax]
SSCG00000000802	gi|657556945|ref|XP_008282723.1|	78.23	634	129	5	1	625	1	634	0	974	657556945:PREDICTED: rac GTPase-activating protein 1-like [Stegastes partitus]
SSCG00000000803	gi|734624723|ref|XP_010740425.1|	66.13	865	289	3	1	865	105	965	0	1164	734624723:PREDICTED: ellis-van Creveld syndrome protein [Larimichthys crocea]
SSCG00000000804	gi|808859418|gb|KKF11549.1|	44.72	436	212	5	5	422	7	431	3e-106	333	808859418:hypothetical protein EH28_07739 [Larimichthys crocea]
SSCG00000000805	gi|317419109|emb|CBN81147.1|	87.96	324	38	1	1	324	1	323	0	580	317419109:Syntaxin-18 [Dicentrarchus labrax]
SSCG00000000806	gi|734624737|ref|XP_010740433.1|	59.98	887	280	17	15	841	8	879	0	918	734624737:PREDICTED: transforming acidic coiled-coil-containing protein 1-like [Larimichthys crocea]
SSCG00000000807	gi|657578269|ref|XP_008293000.1|	73.7	578	92	2	31	608	10	527	0	880	657578269:PREDICTED: lysyl oxidase homolog 2A-like [Stegastes partitus]
SSCG00000000808	gi|675634494|ref|XP_008946001.1|	68.27	104	33	0	5	108	26	129	5e-48	162	675634494:PREDICTED: lysyl oxidase homolog 2-like, partial [Merops nubicus]
SSCG00000000809	gi|657556927|ref|XP_008282716.1|	60.07	273	98	8	1	264	1	271	2e-93	288	657556927:PREDICTED: uncharacterized protein LOC103359252 [Stegastes partitus]
SSCG00000000810	gi|554815722|ref|XP_005918664.1|	69.28	752	190	11	2	732	4	735	0	930	554815722:PREDICTED: angiogenic factor with G patch and FHA domains 1 [Haplochromis burtoni]
SSCG00000000811	gi|348508118|ref|XP_003441602.1|	92.47	186	13	1	1	186	1	185	4e-122	355	348508118:PREDICTED: neuron-specific protein family member 1 [Oreochromis niloticus]
SSCG00000000812	gi|835885452|ref|XP_012772901.1|	55.19	424	139	9	71	445	46	467	2e-136	413	835885452:PREDICTED: R3H and coiled-coil domain-containing protein 1 [Maylandia zebra]
SSCG00000000813	gi|498960518|ref|XP_004545270.1|	76.19	105	25	0	1	105	1	105	8e-51	167	498960518:PREDICTED: transmembrane protein 233 [Maylandia zebra]
SSCG00000000814	gi|734609008|ref|XP_010731789.1|	85.6	243	28	1	1	236	1	243	8e-149	427	734609008:PREDICTED: protein unc-119 homolog B-like [Larimichthys crocea]
SSCG00000000815	gi|551492858|ref|XP_005797998.1|	95.13	349	16	1	1	349	1	348	0	682	551492858:PREDICTED: RNA-binding protein Musashi homolog 1 [Xiphophorus maculatus]
SSCG00000000816	gi|929223239|ref|XP_013987921.1|	62.64	637	185	6	8	591	56	692	0	772	929223239:PREDICTED: dynein intermediate chain 1, axonemal [Salmo salar]
SSCG00000000817	gi|961795349|ref|XP_014883142.1|	48.84	1116	389	34	1	999	118	1168	0	860	961795349:PREDICTED: proline-rich protein 36-like isoform X1 [Poecilia latipinna]
SSCG00000000818	gi|147904649|ref|NP_001080134.1|	88.89	315	35	0	1	315	1	315	0	561	147904649:ribosomal protein, large, P0 [Xenopus laevis]
SSCG00000000819	gi|734624755|ref|XP_010740442.1|	97.63	169	4	0	1	169	1	169	1e-115	337	734624755:PREDICTED: myosin regulatory light chain 2, ventricular/cardiac muscle isoform [Larimichthys crocea]
SSCG00000000820	gi|542183553|ref|XP_005469322.1|	91.52	2122	156	5	1	2099	1	2121	0	3972	542183553:PREDICTED: citron Rho-interacting kinase-like isoform X2 [Oreochromis niloticus]
SSCG00000000821	gi|972953600|ref|XP_015218819.1|	60.27	662	196	8	11	606	42	702	0	733	972953600:PREDICTED: dynein intermediate chain 1, axonemal isoform X2 [Lepisosteus oculatus]
SSCG00000000822	gi|348508124|ref|XP_003441605.1|	87.02	208	27	0	438	645	1	208	5e-133	404	348508124:PREDICTED: beta-crystallin B3-like [Oreochromis niloticus]
SSCG00000000823	gi|736162580|ref|XP_010792813.1|	77.87	235	5	1	66	300	1	188	6e-120	354	736162580:PREDICTED: protein FAM219A isoform X1 [Notothenia coriiceps]
SSCG00000000824	gi|657599784|ref|XP_008304718.1|	93.27	684	46	0	1	684	1	684	0	1352	657599784:PREDICTED: uncharacterized family 31 glucosidase KIAA1161-like [Stegastes partitus]
SSCG00000000825	gi|657599788|ref|XP_008304720.1|	79.89	547	79	2	14	529	3	549	0	894	657599788:PREDICTED: nicalin-1-like [Stegastes partitus]
SSCG00000000826	gi|583979080|ref|XP_006784875.1|	90.2	102	7	2	1	102	1	99	9e-58	186	583979080:PREDICTED: CUGBP Elav-like family member 4-like [Neolamprologus brichardi]
SSCG00000000827	gi|317419086|emb|CBN81124.1|	75.45	330	71	2	31	359	1	321	1e-176	506	317419086:Retinol dehydrogenase 11 (All-trans/9-cis/11-cis) [Dicentrarchus labrax]
SSCG00000000828	gi|657547325|ref|XP_008278728.1|	80	565	94	8	1	549	1	562	0	831	657547325:PREDICTED: nucleolar protein 56 [Stegastes partitus]
SSCG00000000829	gi|928046994|ref|XP_013872486.1|	66.89	293	74	1	1	270	20	312	4e-136	399	928046994:PREDICTED: tubulin polyglutamylase complex subunit 2 [Austrofundulus limnaeus]
SSCG00000000830	gi|808864463|gb|KKF15536.1|	90.35	259	21	1	1	259	48	302	4e-148	429	808864463:Ubiquitin-conjugating enzyme E2 [Larimichthys crocea]
SSCG00000000831	gi|657547374|ref|XP_008278745.1|	95.16	620	15	2	52	658	2	619	0	1206	657547374:PREDICTED: rho-related BTB domain-containing protein 3 [Stegastes partitus]
SSCG00000000832	gi|658850329|ref|XP_008407720.1|	89.66	348	10	2	1	322	119	466	0	622	658850329:PREDICTED: CUGBP Elav-like family member 4 isoform X12 [Poecilia reticulata]
SSCG00000000833	gi|657782729|ref|XP_008318893.1|	67.97	153	49	0	10	162	1	153	3e-72	227	657782729:PREDICTED: Rieske domain-containing protein [Cynoglossus semilaevis]
SSCG00000000834	gi|531243927|gb|AGT57406.1|	70.55	326	77	3	12	336	1	308	3e-156	453	531243927:aquaporin-7 [Sparus aurata]
SSCG00000000835	No_Hit	NA	NA	NA	NA	NA	NA	NA	NA	NA	NA	NA
SSCG00000000836	gi|734609040|ref|XP_010731806.1|	52.2	613	227	18	1	556	1	604	2e-159	480	734609040:PREDICTED: uncharacterized protein KIAA1328 homolog [Larimichthys crocea]
SSCG00000000837	gi|657547343|ref|XP_008278734.1|	79.58	1244	190	16	498	1691	1	1230	0	1613	657547343:PREDICTED: ubiquitin-associated protein 2 isoform X2 [Stegastes partitus]
SSCG00000000838	gi|317419082|emb|CBN81120.1|	78.62	463	92	3	1	460	1	459	0	674	317419082:Ubiquitin-associated protein 1 [Dicentrarchus labrax]
SSCG00000000839	gi|808864462|gb|KKF15535.1|	76.73	159	27	1	1	159	1	149	6e-84	256	808864462:Bis(5'-nucleosyl)-tetraphosphatase [asymmetrical] [Larimichthys crocea]
SSCG00000000840	gi|657547371|ref|XP_008278744.1|	86.49	74	10	0	1	74	33	106	1e-39	140	657547371:PREDICTED: glutaredoxin-1 [Stegastes partitus]
SSCG00000000841	gi|676830433|gb|KFP23327.1|	47.83	69	26	1	24	92	62	120	2e-10	64.3	676830433:CUGBP Elav-like family member 4, partial [Egretta garzetta]
SSCG00000000842	gi|657547328|ref|XP_008278729.1|	80.77	104	13	1	18	114	1	104	2e-51	170	657547328:PREDICTED: promotilin-like [Stegastes partitus]
SSCG00000000843	gi|548359910|ref|XP_005731301.1|	49.2	1000	356	20	6	863	59	1048	0	664	548359910:PREDICTED: calpastatin isoform X8 [Pundamilia nyererei]
SSCG00000000844	gi|317419075|emb|CBN81113.1|	76.38	707	127	8	9	692	1	690	0	999	317419075:Ell2 protein [Dicentrarchus labrax]
SSCG00000000845	gi|734626873|ref|XP_010741598.1|	66.95	351	112	1	1	347	1	351	1e-171	494	734626873:PREDICTED: globoside alpha-1,3-N-acetylgalactosaminyltransferase 1-like [Larimichthys crocea]
SSCG00000000846	gi|765120658|ref|XP_011473576.1|	65.21	707	158	11	1	625	1	701	0	884	765120658:PREDICTED: neuroendocrine convertase 1 [Oryzias latipes]
SSCG00000000847	No_Hit	NA	NA	NA	NA	NA	NA	NA	NA	NA	NA	NA
SSCG00000000848	gi|734616104|ref|XP_010735677.1|	77.37	981	170	11	1	961	1	949	0	1149	734616104:PREDICTED: ataxin-7 [Larimichthys crocea]
SSCG00000000849	No_Hit	NA	NA	NA	NA	NA	NA	NA	NA	NA	NA	NA
SSCG00000000850	gi|657572129|ref|XP_008289663.1|	84.81	283	28	1	1	268	1	283	2e-171	487	657572129:PREDICTED: synaptoporin [Stegastes partitus]
SSCG00000000851	gi|734617178|ref|XP_010736271.1|	68.18	795	168	11	1	716	1	789	0	1041	734617178:PREDICTED: zinc finger and BTB domain-containing protein 49 [Larimichthys crocea]
SSCG00000000852	gi|554815923|ref|XP_005918761.1|	71.56	524	101	3	1	476	1	524	0	743	554815923:PREDICTED: solute carrier family 2, facilitated glucose transporter member 9 isoform X2 [Haplochromis burtoni]
SSCG00000000853	gi|551514007|ref|XP_005808515.1|	84.82	303	46	0	1	303	45	347	0	560	551514007:PREDICTED: WD repeat-containing protein 1 [Xiphophorus maculatus]
SSCG00000000854	gi|542221254|ref|XP_003442810.2|	64.13	460	130	1	1	425	42	501	0	603	542221254:PREDICTED: solute carrier family 2, facilitated glucose transporter member 9-like [Oreochromis niloticus]
SSCG00000000855	gi|657572139|ref|XP_008289669.1|	87.88	462	50	4	1	458	1	460	0	800	657572139:PREDICTED: D(1B) dopamine receptor [Stegastes partitus]
SSCG00000000856	gi|317419061|emb|CBN81099.1|	63.01	346	120	4	1	342	1	342	7e-140	413	317419061:Cell growth-regulating nucleolar protein [Dicentrarchus labrax]
SSCG00000000857	gi|929222906|ref|XP_013987737.1|	74.42	86	22	0	3	88	1	86	8e-41	140	929222906:PREDICTED: progonadoliberin-2 [Salmo salar]
SSCG00000000858	gi|961908466|ref|XP_014857974.1|	63.69	157	38	2	1	139	1	156	1e-62	202	961908466:PREDICTED: transmembrane protein 128 [Poecilia mexicana]
SSCG00000000859	gi|498960945|ref|XP_004545341.1|	95.37	389	4	1	1	375	1	389	0	756	498960945:PREDICTED: 26S proteasome non-ATPase regulatory subunit 6 [Maylandia zebra]
SSCG00000000860	gi|317419066|emb|CBN81104.1|	92.74	358	25	1	1	357	1	358	0	690	317419066:Isocitrate dehydrogenase [NAD] subunit beta, mitochondrial [Dicentrarchus labrax]
SSCG00000000861	gi|542221312|ref|XP_005450376.1|	46.6	603	274	13	11	579	11	599	7e-130	405	542221312:PREDICTED: zinc finger matrin-type protein 1-like isoform X1 [Oreochromis niloticus]
SSCG00000000862	gi|657572137|ref|XP_008289668.1|	85.19	216	32	0	1	216	12	227	3e-116	359	657572137:PREDICTED: otopetrin-1 [Stegastes partitus]
SSCG00000000863	gi|432858555|ref|XP_004068904.1|	90.68	161	15	0	2	162	1	161	4e-106	314	432858555:PREDICTED: THO complex subunit 7 homolog [Oryzias latipes]
SSCG00000000864	gi|617459957|ref|XP_007571642.1|	80.48	881	136	9	22	874	44	916	0	1385	617459957:PREDICTED: prickle-like protein 2 isoform X1 [Poecilia formosa]
SSCG00000000865	gi|657574868|ref|XP_008291158.1|	82.77	1962	257	8	1	1888	1	1955	0	3360	657574868:PREDICTED: A disintegrin and metalloproteinase with thrombospondin motifs 9 [Stegastes partitus]
SSCG00000000866	gi|736210740|ref|XP_010777129.1|	64.09	337	93	4	1	309	6	342	4e-143	431	736210740:PREDICTED: netrin-4-like [Notothenia coriiceps]
SSCG00000000867	gi|229367166|gb|ACQ58563.1|	73.94	165	28	2	1	150	1	165	1e-80	247	229367166:Mitochondrial intermembrane space import and assembly protein 40 [Anoplopoma fimbria]
SSCG00000000868	gi|551525197|ref|XP_005814079.1|	74.75	99	25	0	1	99	1	99	2e-46	157	551525197:PREDICTED: membrane-associated guanylate kinase, WW and PDZ domain-containing protein 1-like, partial [Xiphophorus maculatus]
SSCG00000000869	gi|657559592|ref|XP_008283673.1|	78.79	514	94	4	1	499	1	514	0	749	657559592:PREDICTED: inositol hexakisphosphate kinase 2 [Stegastes partitus]
SSCG00000000870	gi|808874411|gb|KKF23501.1|	99.37	474	3	0	17	490	112	585	0	965	808874411:Protein transport protein Sec61 subunit alpha-like 1 [Larimichthys crocea]
SSCG00000000871	gi|583978748|ref|XP_006784712.1|	71.78	4100	986	15	143	4125	74	4119	0	6062	583978748:PREDICTED: dynein heavy chain 1, axonemal-like isoform X1 [Neolamprologus brichardi]
SSCG00000000872	gi|734599650|ref|XP_010753760.1|	89.45	531	28	1	1	531	1	503	0	979	734599650:PREDICTED: 6-phosphofructo-2-kinase/fructose-2,6-bisphosphatase 4-like isoform X1 [Larimichthys crocea]
SSCG00000000873	gi|808865445|gb|KKF16312.1|	88.19	652	63	5	13	652	100	749	0	1154	808865445:Membrane-associated guanylate kinase, WW and PDZ domain-containing protein 1 [Larimichthys crocea]
SSCG00000000874	gi|583978752|ref|XP_006784714.1|	83.5	412	65	2	1	409	1	412	0	715	583978752:PREDICTED: MAP kinase-activated protein kinase 3-like [Neolamprologus brichardi]
SSCG00000000875	gi|808867050|gb|KKF17664.1|	79.48	999	166	16	24	1003	816	1794	0	1322	808867050:Membrane-associated guanylate kinase, WW and PDZ domain-containing protein 1 [Larimichthys crocea]
SSCG00000000876	gi|317419022|emb|CBN81060.1|	78.45	348	59	4	1	347	1	333	0	559	317419022:protein DC12 homolog [Dicentrarchus labrax]
SSCG00000000877	gi|317419024|emb|CBN81062.1|	82.75	574	83	1	20	577	26	599	0	994	317419024:Dolichyl-diphosphooligosaccharide--protein glycosyltransferase subunit 1 [Dicentrarchus labrax]
SSCG00000000878	gi|657559550|ref|XP_008283657.1|	94.1	458	26	1	1	457	1	458	0	872	657559550:PREDICTED: GATA-binding factor 2-like isoform X2 [Stegastes partitus]
SSCG00000000879	gi|542221108|ref|XP_005450293.1|	72.23	515	92	6	1	467	1	512	0	635	542221108:PREDICTED: probable G-protein coupled receptor 22 [Oreochromis niloticus]
SSCG00000000880	gi|831521572|ref|XP_012717677.1|	65.71	630	197	7	27	643	34	657	0	852	831521572:PREDICTED: tubulin monoglycylase TTLL3-like [Fundulus heteroclitus]
SSCG00000000881	gi|348510529|ref|XP_003442798.1|	64.37	261	70	5	1	243	1	256	2e-104	315	348510529:PREDICTED: cell death activator CIDE-3-like [Oreochromis niloticus]
SSCG00000000882	No_Hit	NA	NA	NA	NA	NA	NA	NA	NA	NA	NA	NA
SSCG00000000883	gi|657559574|ref|XP_008283666.1|	66.93	127	36	2	1	123	1	125	2e-46	157	657559574:PREDICTED: urocortin-2 [Stegastes partitus]
SSCG00000000884	gi|808884680|gb|KKF31589.1|	47	217	88	8	1	190	1	217	9e-41	149	808884680:hypothetical protein EH28_18963 [Larimichthys crocea]
SSCG00000000885	gi|808884677|gb|KKF31586.1|	77.18	666	143	6	1	661	1	662	0	1030	808884677:DnaJ [Larimichthys crocea]
SSCG00000000886	gi|734645317|ref|XP_010751742.1|	89.26	596	11	3	1	561	1	578	0	1078	734645317:PREDICTED: negative elongation factor C/D [Larimichthys crocea]
SSCG00000000887	gi|642119137|emb|CDQ65779.1|	87.18	156	20	0	1	156	1	156	3e-95	284	642119137:unnamed protein product [Oncorhynchus mykiss]
SSCG00000000888	gi|808884667|gb|KKF31576.1|	97.47	711	18	0	1	711	66	776	0	1455	808884667:Engulfment and cell motility protein 2 [Larimichthys crocea]
SSCG00000000889	gi|657557368|ref|XP_008282879.1|	90.49	284	26	1	1	283	1	284	0	527	657557368:PREDICTED: ADP-ribosylation factor GTPase-activating protein 1 isoform X2 [Stegastes partitus]
SSCG00000000890	gi|329805011|gb|AEC05336.1|	90.07	554	55	0	1	554	1	554	0	1008	329805011:solute carrier family 11 member 2 isoform beta1 [Dicentrarchus labrax]
SSCG00000000891	gi|657557416|ref|XP_008282897.1|	78.92	721	150	2	1	719	1	721	0	1207	657557416:PREDICTED: diacylglycerol kinase alpha-like [Stegastes partitus]
SSCG00000000892	gi|831575924|ref|XP_012736585.1|	84.21	114	18	0	82	195	71	184	1e-61	201	831575924:PREDICTED: protein canopy homolog 2 [Fundulus heteroclitus]
SSCG00000000893	gi|808884669|gb|KKF31578.1|	53.65	192	43	4	9	154	177	368	7e-47	169	808884669:Ammonium transporter Rh type B [Larimichthys crocea]
SSCG00000000894	gi|657557516|ref|XP_008282932.1|	83.26	472	79	0	1	472	1	472	0	832	657557516:PREDICTED: ammonium transporter Rh type B-like [Stegastes partitus]
SSCG00000000895	gi|808884666|gb|KKF31575.1|	72.21	788	201	6	33	803	1	787	0	1053	808884666:Leucine-rich repeat neuronal protein 2 [Larimichthys crocea]
SSCG00000000896	gi|928033539|ref|XP_013865292.1|	87.8	82	9	1	1	81	1	82	1e-39	137	928033539:PREDICTED: musculoskeletal embryonic nuclear protein 1 [Austrofundulus limnaeus]
SSCG00000000897	gi|734645313|ref|XP_010751740.1|	85.61	535	49	3	1	518	1	524	0	947	734645313:PREDICTED: probable aminopeptidase NPEPL1 [Larimichthys crocea]
SSCG00000000898	gi|768945892|ref|XP_011612410.1|	85.43	302	21	1	1	279	1	302	0	523	768945892:PREDICTED: syntaxin-16 isoform X4 [Takifugu rubripes]
SSCG00000000899	gi|343459063|gb|AEM37690.1|	86.34	205	28	0	1	205	4	208	3e-132	382	343459063:cathepsin Z, partial [Epinephelus bruneus]
SSCG00000000900	gi|657557450|ref|XP_008282909.1|	80.15	1048	181	3	1	1023	1	1046	0	1683	657557450:PREDICTED: serine/threonine-protein phosphatase 6 regulatory ankyrin repeat subunit C-like [Stegastes partitus]
SSCG00000000901	gi|657559538|ref|XP_008283653.1|	71.21	858	166	3	5	781	56	913	0	1257	657559538:PREDICTED: inter-alpha-trypsin inhibitor heavy chain H3 [Stegastes partitus]
SSCG00000000902	gi|736244943|ref|XP_010786173.1|	48.55	552	201	6	1	469	80	631	3e-174	516	736244943:PREDICTED: sodium- and chloride-dependent neutral and basic amino acid transporter B(0+) [Notothenia coriiceps]
SSCG00000000903	gi|734633484|ref|XP_010745231.1|	83.33	144	24	0	1	144	1	144	8e-75	232	734633484:PREDICTED: neuritin-like [Larimichthys crocea]
SSCG00000000904	gi|734633476|ref|XP_010745226.1|	83.76	468	72	3	4	469	1	466	0	763	734633476:PREDICTED: NGFI-A-binding protein 2 [Larimichthys crocea]
SSCG00000000905	gi|961915025|ref|XP_014859706.1|	69.68	221	66	1	1	220	1	221	5e-107	327	961915025:PREDICTED: protein-lysine methyltransferase METTL21B-like [Poecilia mexicana]
SSCG00000000906	gi|808884674|gb|KKF31583.1|	60.92	238	76	4	19	248	1	229	7e-90	284	808884674:Acyl-coenzyme A thioesterase 4 [Larimichthys crocea]
SSCG00000000907	gi|657557371|ref|XP_008282880.1|	81.6	288	50	2	1	286	1	287	1e-153	443	657557371:PREDICTED: translocon-associated protein subunit alpha-like [Stegastes partitus]
SSCG00000000908	gi|657781236|ref|XP_008318308.1|	74.93	379	45	3	11	339	1	379	0	549	657781236:PREDICTED: inositol polyphosphate 1-phosphatase [Cynoglossus semilaevis]
SSCG00000000909	gi|657564474|ref|XP_008285488.1|	79.73	2329	313	14	1	2272	1	2227	0	3640	657564474:PREDICTED: protein sidekick-2-like [Stegastes partitus]
SSCG00000000910	gi|657564476|ref|XP_008285490.1|	55.93	354	104	11	87	389	1	353	6e-95	300	657564476:PREDICTED: cdc42 effector protein 4-like [Stegastes partitus]
SSCG00000000911	gi|736259351|ref|XP_010789228.1|	90.44	136	13	0	1	136	26	161	7e-87	263	736259351:PREDICTED: neuroligin-3-like [Notothenia coriiceps]
SSCG00000000912	gi|47222960|emb|CAF99116.1|	90.16	61	6	0	6	66	174	234	7e-30	117	47222960:unnamed protein product, partial [Tetraodon nigroviridis]
SSCG00000000913	gi|734613932|ref|XP_010734497.1|	98.36	548	9	0	6	553	311	858	0	1133	734613932:PREDICTED: neuroligin-3 isoform X1 [Larimichthys crocea]
SSCG00000000914	gi|658870564|ref|XP_008418195.1|	94.12	68	4	0	12	79	225	292	2e-36	140	658870564:PREDICTED: neuroligin-3-like, partial [Poecilia reticulata]
SSCG00000000915	gi|974055321|ref|XP_015255776.1|	95.03	322	16	0	1	322	1	322	0	640	974055321:PREDICTED: sideroflexin-1 [Cyprinodon variegatus]
SSCG00000000916	gi|734613951|ref|XP_010734507.1|	80.68	497	86	2	21	507	2	498	0	849	734613951:PREDICTED: alpha-(1,3)-fucosyltransferase 11 isoform X1 [Larimichthys crocea]
SSCG00000000917	gi|93115138|gb|ABE98242.1|	85.76	309	44	0	8	316	1	309	0	557	93115138:protein phosphatase-2A catalytic subunit-like [Oreochromis mossambicus]
SSCG00000000918	gi|657587542|ref|XP_008298068.1|	85.49	255	20	2	1	248	1	245	1e-150	432	657587542:PREDICTED: myelin proteolipid protein [Stegastes partitus]
SSCG00000000919	gi|928026460|ref|XP_013861511.1|	94.19	172	10	0	2	173	3	174	2e-111	327	928026460:PREDICTED: caltractin-like isoform X2 [Austrofundulus limnaeus]
SSCG00000000920	gi|119581952|gb|EAW61548.1|	31.01	129	55	2	239	333	1	129	1e-07	62	119581952:hCG2042472, partial [Homo sapiens]
SSCG00000000921	gi|736156334|ref|XP_010772913.1|	63.64	616	199	8	57	655	1	608	0	732	736156334:PREDICTED: acidic repeat-containing protein [Notothenia coriiceps]
SSCG00000000922	gi|734613997|ref|XP_010734532.1|	46.97	330	140	12	1	299	1	326	1e-66	236	734613997:PREDICTED: mucin-2-like [Larimichthys crocea]
SSCG00000000923	gi|260401278|gb|ACX37119.1|	77.79	1535	290	9	43	1539	1	1522	0	2319	260401278:copper transporting ATPase 1 [Sparus aurata]
SSCG00000000924	gi|657587548|ref|XP_008298071.1|	81.45	345	31	1	1	312	1	345	0	551	657587548:PREDICTED: sterol-4-alpha-carboxylate 3-dehydrogenase, decarboxylating [Stegastes partitus]
SSCG00000000925	gi|657556837|ref|XP_008282682.1|	72.44	889	205	9	249	1101	421	1305	0	1305	657556837:PREDICTED: probable phospholipid-transporting ATPase VB [Stegastes partitus]
SSCG00000000926	gi|548333904|ref|XP_005719777.1|	94.09	203	12	0	1	203	1	203	5e-141	404	548333904:PREDICTED: ras-related protein Rab-9B-like [Pundamilia nyererei]
SSCG00000000927	gi|657796999|ref|XP_008325539.1|	80.36	112	22	0	1	112	1	112	1e-48	162	657796999:PREDICTED: regulator of cell cycle RGCC-like [Cynoglossus semilaevis]
SSCG00000000928	gi|768937791|ref|XP_011609095.1|	54.55	286	105	5	73	346	847	1119	5e-81	278	768937791:PREDICTED: zinc finger protein 185 [Takifugu rubripes]
SSCG00000000929	gi|928010292|ref|XP_013864369.1|	91.72	157	13	0	1	157	1	157	2e-101	300	928010292:PREDICTED: nudC domain-containing protein 2 [Austrofundulus limnaeus]
SSCG00000000930	gi|170936073|emb|CAP71884.1|	65.15	439	132	6	61	480	2	438	0	558	170936073:growth differentiation factor 9 [Dicentrarchus labrax]
SSCG00000000931	gi|657556573|ref|XP_008282581.1|	88.05	845	78	2	1	822	1	845	0	1518	657556573:PREDICTED: heat shock 70 kDa protein 4 [Stegastes partitus]
SSCG00000000932	gi|432878739|ref|XP_004073390.1|	93.95	248	15	0	1	248	1	248	2e-174	498	432878739:PREDICTED: glucosamine-6-phosphate isomerase 1 [Oryzias latipes]
SSCG00000000933	No_Hit	NA	NA	NA	NA	NA	NA	NA	NA	NA	NA	NA
SSCG00000000934	gi|736223238|ref|XP_010780436.1|	64.42	208	54	4	225	414	243	448	5e-79	263	736223238:PREDICTED: ankyrin repeat domain-containing protein SOWAHA [Notothenia coriiceps]
SSCG00000000935	gi|734599616|ref|XP_010753583.1|	82.41	432	48	2	13	417	16	446	0	730	734599616:PREDICTED: gamma-aminobutyric acid receptor subunit alpha-6 [Larimichthys crocea]
SSCG00000000936	gi|583972365|ref|XP_006781593.1|	97.88	377	8	0	10	386	150	526	0	769	583972365:PREDICTED: gamma-aminobutyric acid receptor subunit beta-2-like isoform X1 [Neolamprologus brichardi]
SSCG00000000937	gi|884950718|ref|XP_012988961.1|	80.47	379	50	1	20	374	48	426	0	635	884950718:PREDICTED: septin-8 isoform X2 [Esox lucius]
SSCG00000000938	gi|657556563|ref|XP_008282575.1|	84.95	299	44	1	1	298	1	299	0	524	657556563:PREDICTED: cyclin-G1 [Stegastes partitus]
SSCG00000000939	gi|658872343|ref|XP_008419119.1|	88	100	12	0	1	100	53	152	6e-55	189	658872343:PREDICTED: gamma-aminobutyric acid receptor subunit beta-2 [Poecilia reticulata]
SSCG00000000940	gi|808875015|gb|KKF23986.1|	80.48	292	51	3	1	286	3	294	1e-165	479	808875015:BTB/POZ domain-containing protein KCTD16 [Larimichthys crocea]
SSCG00000000941	gi|657556587|ref|XP_008282588.1|	91.95	149	12	0	3	151	275	423	2e-93	288	657556587:PREDICTED: BTB/POZ domain-containing protein KCTD16-like [Stegastes partitus]
SSCG00000000942	gi|551487624|ref|XP_005795389.1|	90.83	698	64	0	15	712	1	698	0	1281	551487624:PREDICTED: kinesin-like protein KIF3A [Xiphophorus maculatus]
SSCG00000000943	gi|734599610|ref|XP_010753552.1|	59.48	849	272	14	1	789	157	993	0	865	734599610:PREDICTED: putative E3 ubiquitin-protein ligase SH3RF2 [Larimichthys crocea]
SSCG00000000944	gi|523800889|gb|AGR03715.1|	71.1	789	193	11	1	758	1	785	0	1092	523800889:glucocorticoid receptor 2 [Perca fluviatilis]
SSCG00000000945	gi|808875013|gb|KKF23984.1|	67.77	121	35	2	1	117	33	153	7e-50	167	808875013:putative fibroblast growth factor 1 [Larimichthys crocea]
SSCG00000000946	gi|808871761|gb|KKF21356.1|	42.5	160	80	4	235	394	333	480	7e-23	112	808871761:RNA-directed DNA polymerase from mobile element jockey [Larimichthys crocea]
SSCG00000000947	gi|657556610|ref|XP_008282599.1|	89.55	335	34	1	1	334	3	337	0	633	657556610:PREDICTED: palmitoyltransferase ZDHHC15 [Stegastes partitus]
SSCG00000000948	gi|554821153|ref|XP_005921299.1|	69.22	2053	472	28	1	1942	8	2011	0	2509	554821153:PREDICTED: transcriptional regulator ATRX isoform X1 [Haplochromis burtoni]
SSCG00000000949	gi|734599486|ref|XP_010752912.1|	87	746	97	0	1	746	1	746	0	1358	734599486:PREDICTED: ATP-binding cassette sub-family B member 7, mitochondrial [Larimichthys crocea]
SSCG00000000950	gi|657556604|ref|XP_008282596.1|	93.18	220	12	2	1	220	1	217	7e-146	418	657556604:PREDICTED: fibroblast growth factor 16 [Stegastes partitus]
SSCG00000000951	gi|410913966|ref|XP_003970459.1|	90.31	258	20	2	1	258	1	253	3e-168	478	410913966:PREDICTED: uracil phosphoribosyltransferase homolog [Takifugu rubripes]
SSCG00000000952	gi|734648365|ref|XP_010753411.1|	96.55	87	2	1	9	94	95	181	1e-51	171	734648365:PREDICTED: ADP-ribosylation factor 1-like [Larimichthys crocea]
SSCG00000000953	gi|930775031|ref|XP_014186997.1|	57.55	662	270	5	276	928	1	660	0	806	930775031:PREDICTED: hydroperoxide isomerase ALOXE3-like [Haplochromis burtoni]
SSCG00000000954	gi|551526884|ref|XP_005814917.1|	74.22	128	33	0	26	153	1	128	8e-67	211	551526884:PREDICTED: protein C2-DOMAIN ABA-RELATED 1-like [Xiphophorus maculatus]
SSCG00000000955	gi|657556551|ref|XP_008282569.1|	77.07	157	36	0	1	157	108	264	2e-82	274	657556551:PREDICTED: soluble lamin-associated protein of 75 kDa [Stegastes partitus]
SSCG00000000956	No_Hit	NA	NA	NA	NA	NA	NA	NA	NA	NA	NA	NA
SSCG00000000957	gi|657564602|ref|XP_008285558.1|	97.2	393	11	0	1	393	11	403	0	807	657564602:PREDICTED: cyclin-dependent kinase 9 isoform X1 [Stegastes partitus]
SSCG00000000958	gi|734647294|ref|XP_010752828.1|	69.94	173	52	0	1	173	1	173	2e-79	254	734647294:PREDICTED: S-phase kinase-associated protein 2 [Larimichthys crocea]
SSCG00000000959	gi|657564606|ref|XP_008285561.1|	62.15	354	73	5	1	293	2	355	3e-139	422	657564606:PREDICTED: folylpolyglutamate synthase, mitochondrial [Stegastes partitus]
SSCG00000000960	gi|808873807|gb|KKF23032.1|	60.57	563	182	4	22	561	1	546	0	710	808873807:Pyrin [Larimichthys crocea]
SSCG00000000961	gi|657569139|ref|XP_008288037.1|	94.55	385	8	2	1	375	1	382	0	745	657569139:PREDICTED: ubiquitin carboxyl-terminal hydrolase 12-like [Stegastes partitus]
SSCG00000000962	gi|348532963|ref|XP_003453975.1|	89.23	195	20	1	45	238	1	195	1e-125	366	348532963:PREDICTED: prefoldin subunit 3 [Oreochromis niloticus]
SSCG00000000963	gi|617430901|ref|XP_007561776.1|	79.56	225	42	1	4	224	3	227	2e-129	377	617430901:PREDICTED: ras-related protein Rab-38-like [Poecilia formosa]
SSCG00000000964	gi|808873804|gb|KKF23029.1|	49.7	990	298	23	2	817	7	970	0	748	808873804:NEDD4-binding protein 1 [Larimichthys crocea]
SSCG00000000965	gi|617430882|ref|XP_007561769.1|	91.75	194	16	0	8	201	14	207	5e-127	369	617430882:PREDICTED: cerebellin-1-like [Poecilia formosa]
SSCG00000000966	gi|657545103|ref|XP_008277919.1|	65.73	496	131	4	1	459	1	494	0	659	657545103:PREDICTED: lysophospholipid acyltransferase LPCAT4 [Stegastes partitus]
SSCG00000000967	gi|928056271|ref|XP_013877456.1|	95.77	213	9	0	1	213	1	213	2e-148	424	928056271:PREDICTED: ras-related protein Rab-39B [Austrofundulus limnaeus]
SSCG00000000968	gi|617476199|ref|XP_007576113.1|	69.03	649	118	10	35	604	1	645	0	826	617476199:PREDICTED: rho GTPase-activating protein 6-like isoform X1 [Poecilia formosa]
SSCG00000000969	gi|499045757|ref|XP_004573460.1|	92.77	249	18	0	101	349	7	255	2e-169	485	499045757:PREDICTED: ras-like protein family member 11A [Maylandia zebra]
SSCG00000000970	gi|348542678|ref|XP_003458811.1|	93.12	189	13	0	1	189	1	189	1e-125	364	348542678:PREDICTED: ER membrane protein complex subunit 4 [Oreochromis niloticus]
SSCG00000000971	gi|657545094|ref|XP_008277916.1|	77.26	1007	191	8	147	1117	310	1314	0	1523	657545094:PREDICTED: adenylate cyclase type 4-like [Stegastes partitus]
SSCG00000000972	gi|657593508|ref|XP_008301329.1|	98.51	201	3	0	1	201	1	201	1e-144	413	657593508:PREDICTED: ras-related protein Rab-1A-like [Stegastes partitus]
SSCG00000000973	gi|734643627|ref|XP_010750808.1|	68.5	765	193	10	1	746	1	736	0	984	734643627:PREDICTED: EH domain-binding protein 1-like isoform X6 [Larimichthys crocea]
SSCG00000000974	gi|657566528|ref|XP_008286608.1|	54.7	404	133	12	1	360	1	398	2e-116	365	657566528:PREDICTED: zinc finger and SCAN domain-containing protein 2-like [Stegastes partitus]
SSCG00000000975	gi|657586081|ref|XP_008297264.1|	63.22	783	242	10	1	742	1	778	0	944	657586081:PREDICTED: endosialin-like [Stegastes partitus]
SSCG00000000976	gi|734642315|ref|XP_010750085.1|	77.11	201	46	0	67	267	52	252	7e-104	318	734642315:PREDICTED: CAAX prenyl protease 2 [Larimichthys crocea]
SSCG00000000977	gi|736228529|ref|XP_010781869.1|	88.26	264	29	1	1	262	1	264	9e-164	473	736228529:PREDICTED: somatostatin receptor type 1-like [Notothenia coriiceps]
SSCG00000000978	gi|542253585|ref|XP_005462642.1|	69.38	1362	298	32	1	1263	1	1342	0	1410	542253585:PREDICTED: NHS-like protein 2 [Oreochromis niloticus]
SSCG00000000979	No_Hit	NA	NA	NA	NA	NA	NA	NA	NA	NA	NA	NA
SSCG00000000980	gi|548516440|ref|XP_005750964.1|	95.51	245	11	0	1	245	19	263	1e-170	484	548516440:PREDICTED: 40S ribosomal protein S4, X isoform [Pundamilia nyererei]
SSCG00000000981	gi|808866322|gb|KKF17056.1|	90.66	482	40	1	49	525	38	519	0	884	808866322:E3 ubiquitin-protein ligase pellino [Larimichthys crocea]
SSCG00000000982	No_Hit	NA	NA	NA	NA	NA	NA	NA	NA	NA	NA	NA
SSCG00000000983	No_Hit	NA	NA	NA	NA	NA	NA	NA	NA	NA	NA	NA
SSCG00000000984	gi|584005461|ref|XP_006797726.1|	78.22	349	17	5	1	300	84	422	4e-179	514	584005461:PREDICTED: glycine receptor subunit alphaZ1-like [Neolamprologus brichardi]
SSCG00000000985	gi|734646386|ref|XP_010752331.1|	73.85	325	74	3	2	326	3	316	2e-176	504	734646386:PREDICTED: solute carrier family 25 member 48 [Larimichthys crocea]
SSCG00000000986	gi|465966126|gb|EMP30933.1|	67.65	476	87	6	64	488	553	1012	0	647	465966126:Vesicular integral-membrane protein VIP36 [Chelonia mydas]
SSCG00000000987	gi|966700953|gb|KTG33194.1|	94.03	134	8	0	60	193	1	134	2e-71	224	966700953:hypothetical protein cypCar_00034848 [Cyprinus carpio]
SSCG00000000988	gi|734626183|ref|XP_010741222.1|	74.02	512	105	10	1	498	1	498	0	692	734626183:PREDICTED: LOW QUALITY PROTEIN: ras GTPase-activating protein-binding protein 1-like [Larimichthys crocea]
SSCG00000000989	gi|215400620|gb|ACJ66295.1|	77.68	327	37	2	1	326	1	292	0	527	215400620:SPARC [Rachycentron canadum]
SSCG00000000990	gi|584005384|ref|XP_006797689.1|	75	136	34	0	1	136	1	136	4e-55	182	584005384:PREDICTED: transmembrane protein 216-like [Neolamprologus brichardi]
SSCG00000000991	gi|929114614|ref|XP_014068726.1|	80.7	57	10	1	83	138	22	78	7e-18	89.7	929114614:PREDICTED: glycine receptor subunit alpha-1 isoform X3 [Salmo salar]
SSCG00000000992	No_Hit	NA	NA	NA	NA	NA	NA	NA	NA	NA	NA	NA
SSCG00000000993	gi|499025444|ref|XP_004563472.1|	76.36	533	121	3	1	528	1	533	0	847	499025444:PREDICTED: V(D)J recombination-activating protein 2 [Maylandia zebra]
SSCG00000000994	gi|657534403|ref|XP_008274081.1|	96.07	636	24	1	1	635	13	648	0	1216	657534403:PREDICTED: leucine-rich repeat-containing protein 4C [Stegastes partitus]
SSCG00000000995	gi|348505990|ref|XP_003440543.1|	76.28	1075	234	7	1	1067	1	1062	0	1720	348505990:PREDICTED: V(D)J recombination-activating protein 1 [Oreochromis niloticus]
SSCG00000000996	gi|657750660|ref|XP_008310747.1|	69.79	235	58	6	1	230	1	227	3e-101	305	657750660:PREDICTED: uncharacterized protein LOC103380511 [Cynoglossus semilaevis]
SSCG00000000997	gi|734618783|ref|XP_010737159.1|	70.8	983	276	6	1	973	1	982	0	1345	734618783:PREDICTED: 1-aminocyclopropane-1-carboxylate synthase-like protein 1 [Larimichthys crocea]
SSCG00000000998	gi|734618791|ref|XP_010737164.1|	67.54	382	96	8	1	362	1	374	2e-170	493	734618791:PREDICTED: RCC1 domain-containing protein 1 [Larimichthys crocea]
SSCG00000000999	gi|657534421|ref|XP_008274088.1|	79.77	791	96	6	12	739	51	840	0	1272	657534421:PREDICTED: furin-like [Stegastes partitus]
SSCG00000001000	gi|657534436|ref|XP_008274093.1|	80.3	2076	407	1	77	2150	55	2130	0	3487	657534436:PREDICTED: titin-like [Stegastes partitus]
SSCG00000001001	gi|808885146|gb|KKF31990.1|	81.42	1179	116	6	1	1103	1	1152	0	1953	808885146:Alpha-mannosidase 2x [Larimichthys crocea]
SSCG00000001002	gi|736177905|ref|XP_010767776.1|	93.65	189	12	0	1	189	1	189	7e-124	360	736177905:PREDICTED: calcium and integrin-binding protein 1 [Notothenia coriiceps]
SSCG00000001003	gi|831495654|ref|XP_012708752.1|	79.13	1198	210	6	6	1167	2	1195	0	1984	831495654:PREDICTED: DNA polymerase subunit gamma-1 [Fundulus heteroclitus]
SSCG00000001004	gi|736242810|ref|XP_010785448.1|	73.06	193	48	1	20	212	6	194	2e-101	305	736242810:PREDICTED: cilia- and flagella-associated protein 20 [Notothenia coriiceps]
SSCG00000001005	gi|657534442|ref|XP_008274096.1|	90.74	475	44	0	1	475	1	475	0	912	657534442:PREDICTED: ammonium transporter Rh type C [Stegastes partitus]
SSCG00000001006	gi|734643527|ref|XP_010750753.1|	80.14	589	83	6	1	555	1	589	0	911	734643527:PREDICTED: F-box only protein 31 isoform X2 [Larimichthys crocea]
SSCG00000001007	gi|734643529|ref|XP_010750754.1|	64.62	537	138	3	3	488	23	558	0	724	734643529:PREDICTED: liver carboxylesterase 2-like [Larimichthys crocea]
SSCG00000001008	gi|768929367|ref|XP_011605606.1|	64.17	1189	298	10	26	1097	145	1322	0	1429	768929367:PREDICTED: Fanconi anemia group I protein isoform X5 [Takifugu rubripes]
SSCG00000001009	No_Hit	NA	NA	NA	NA	NA	NA	NA	NA	NA	NA	NA
SSCG00000001010	gi|831560932|ref|XP_012731540.1|	80.46	87	13	1	3	85	431	517	2e-33	130	831560932:PREDICTED: protein BANP [Fundulus heteroclitus]
SSCG00000001011	gi|736177945|ref|XP_010767786.1|	84.3	414	61	2	1	411	1	413	0	722	736177945:PREDICTED: protein BANP [Notothenia coriiceps]
SSCG00000001012	gi|554867509|ref|XP_005943769.1|	56.63	3977	1357	79	1	3661	1	3925	0	3834	554867509:PREDICTED: zinc finger protein 469 [Haplochromis burtoni]
SSCG00000001013	gi|317418715|emb|CBN80753.1|	79.58	284	35	2	8	270	50	331	2e-160	461	317418715:Solute carrier family 25 [Dicentrarchus labrax]
SSCG00000001014	gi|734602854|ref|XP_010728403.1|	77.73	220	29	2	49	248	1	220	9e-116	343	734602854:PREDICTED: tetraspanin-2 [Larimichthys crocea]
SSCG00000001015	gi|317418712|emb|CBN80750.1|	76.6	188	35	4	50	233	13	195	2e-92	282	317418712:Nerve growth factor [Dicentrarchus labrax]
SSCG00000001016	gi|734594596|ref|XP_010755030.1|	64.88	561	176	5	1	552	1	549	0	706	734594596:PREDICTED: guanine nucleotide-binding protein-like 3 [Larimichthys crocea]
SSCG00000001017	gi|657579930|ref|XP_008293905.1|	79.12	273	34	3	1	270	1	253	6e-145	423	657579930:PREDICTED: zinc finger protein 497-like [Stegastes partitus]
SSCG00000001018	gi|657579934|ref|XP_008293907.1|	74.93	363	71	2	1	343	3	365	0	566	657579934:PREDICTED: glycosyltransferase 8 domain-containing protein 1 [Stegastes partitus]
SSCG00000001019	No_Hit	NA	NA	NA	NA	NA	NA	NA	NA	NA	NA	NA
SSCG00000001020	gi|657565566|ref|XP_008286087.1|	69.97	596	120	4	1	575	23	580	0	851	657565566:PREDICTED: asparagine synthetase [glutamine-hydrolyzing] [Stegastes partitus]
SSCG00000001021	gi|657569210|ref|XP_008288077.1|	60.25	2282	703	24	1	2121	1	2239	0	2411	657569210:PREDICTED: CAP-Gly domain-containing linker protein 1 isoform X1 [Stegastes partitus]
SSCG00000001022	gi|930728005|ref|XP_014187083.1|	56.25	736	256	15	2	687	71	790	0	669	930728005:PREDICTED: zinc finger CCHC domain-containing protein 8 isoform X1 [Haplochromis burtoni]
SSCG00000001023	gi|808885591|gb|KKF32319.1|	64.95	311	109	0	5	315	14	324	1e-146	428	808885591:Hydroxycarboxylic acid receptor 2 [Larimichthys crocea]
SSCG00000001024	gi|657577619|ref|XP_008292647.1|	53.67	626	211	14	1	574	236	834	2e-180	543	657577619:PREDICTED: MLX-interacting protein-like isoform X3 [Stegastes partitus]
SSCG00000001025	gi|657577653|ref|XP_008292666.1|	58.99	829	332	4	7	830	148	973	0	1013	657577653:PREDICTED: WD repeat-containing protein 66 [Stegastes partitus]
SSCG00000001026	gi|908502732|ref|XP_013130783.1|	35.83	321	156	7	1	276	280	595	4e-45	171	908502732:PREDICTED: leucine-rich repeat-containing protein 43 isoform X1 [Oreochromis niloticus]
SSCG00000001027	gi|657577653|ref|XP_008292666.1|	74.47	47	12	0	1	47	66	112	6e-15	80.1	657577653:PREDICTED: WD repeat-containing protein 66 [Stegastes partitus]
SSCG00000001028	No_Hit	NA	NA	NA	NA	NA	NA	NA	NA	NA	NA	NA
SSCG00000001029	gi|348533389|ref|XP_003454188.1|	72.9	524	142	0	15	538	7	530	0	848	348533389:PREDICTED: UDP-glucuronosyltransferase 2A2-like isoform X1 [Oreochromis niloticus]
SSCG00000001030	gi|808868055|gb|KKF18513.1|	64.3	647	156	12	1	576	1	643	0	778	808868055:inositol polyphosphate 5-phosphatase [Larimichthys crocea]
SSCG00000001031	gi|542198416|ref|XP_005473643.1|	78.15	119	19	2	34	152	1	112	2e-57	186	542198416:PREDICTED: T-cell acute lymphocytic leukemia protein 2 [Oreochromis niloticus]
SSCG00000001032	gi|657567032|ref|XP_008286884.1|	73.09	431	51	4	1	367	1	430	0	603	657567032:PREDICTED: keratin, type I cytoskeletal 18-like [Stegastes partitus]
SSCG00000001033	gi|657569190|ref|XP_008288066.1|	55.06	247	90	6	1	231	209	450	2e-70	234	657569190:PREDICTED: RILP-like protein 1 [Stegastes partitus]
SSCG00000001034	gi|542198437|ref|XP_005473651.1|	53.3	379	129	9	391	730	868	1237	5e-94	329	542198437:PREDICTED: uncharacterized protein LOC102077685 isoform X2 [Oreochromis niloticus]
SSCG00000001035	gi|734604305|ref|XP_010729199.1|	82.83	530	58	1	1	497	1	530	0	911	734604305:PREDICTED: lysosome membrane protein 2-like isoform X1 [Larimichthys crocea]
SSCG00000001036	gi|583989817|ref|XP_006790111.1|	39.24	474	182	12	118	491	423	890	6e-70	252	583989817:PREDICTED: coiled-coil domain-containing protein 158-like isoform X1 [Neolamprologus brichardi]
SSCG00000001037	gi|734607286|ref|XP_010730828.1|	85.61	1397	166	8	1	1367	1	1392	0	2424	734607286:PREDICTED: membrane-associated phosphatidylinositol transfer protein 2 [Larimichthys crocea]
SSCG00000001038	gi|657569200|ref|XP_008288071.1|	65.2	2207	559	16	1	2026	3	2181	0	2845	657569200:PREDICTED: kinetochore-associated protein 1 [Stegastes partitus]
SSCG00000001039	gi|930769222|ref|XP_014185370.1|	55.32	555	173	9	15	497	13	564	0	558	930769222:PREDICTED: DNA polymerase iota [Haplochromis burtoni]
SSCG00000001040	gi|831568079|ref|XP_012733919.1|	57.33	300	55	9	13	256	2	284	4e-96	298	831568079:PREDICTED: LIM/homeobox protein Lhx6-like [Fundulus heteroclitus]
SSCG00000001041	gi|657599066|ref|XP_008304335.1|	80.18	217	37	2	1	211	1	217	4e-119	350	657599066:PREDICTED: ras-related protein Rab-27B-like [Stegastes partitus]
SSCG00000001042	gi|657569188|ref|XP_008288065.1|	82.63	190	31	1	1	188	1	190	6e-107	317	657569188:PREDICTED: RILP-like protein 2 [Stegastes partitus]
SSCG00000001043	gi|583989846|ref|XP_006790124.1|	76.83	164	38	0	8	171	79	242	6e-92	280	583989846:PREDICTED: N-lysine methyltransferase SETD8-like [Neolamprologus brichardi]
SSCG00000001044	No_Hit	NA	NA	NA	NA	NA	NA	NA	NA	NA	NA	NA
SSCG00000001045	gi|928060010|ref|XP_013879460.1|	77.8	455	69	2	1	455	1	423	0	668	928060010:PREDICTED: ubiquitin-associated domain-containing protein 1 isoform X1 [Austrofundulus limnaeus]
SSCG00000001046	gi|657569184|ref|XP_008288062.1|	84.86	370	24	1	1	370	1	338	0	633	657569184:PREDICTED: bifunctional methylenetetrahydrofolate dehydrogenase/cyclohydrolase, mitochondrial-like [Stegastes partitus]
SSCG00000001047	gi|657569182|ref|XP_008288061.1|	76.42	106	19	1	154	253	141	246	2e-49	174	657569182:PREDICTED: ADP-ribosylation factor-like protein 6-interacting protein 4 [Stegastes partitus]
SSCG00000001048	gi|734615101|ref|XP_010735127.1|	75.86	584	136	1	51	629	7	590	0	926	734615101:PREDICTED: prostaglandin G/H synthase 1-like [Larimichthys crocea]
SSCG00000001049	gi|657577141|ref|XP_008292385.1|	75.18	814	123	6	1	812	1	737	0	1214	657577141:PREDICTED: serine/threonine-protein phosphatase with EF-hands 2-like [Stegastes partitus]
SSCG00000001050	gi|348533480|ref|XP_003454233.1|	87.96	540	42	1	1	540	1	517	0	954	348533480:PREDICTED: mitochondrial-processing peptidase subunit alpha [Oreochromis niloticus]
SSCG00000001051	gi|734604327|ref|XP_010729211.1|	59.69	707	238	9	203	872	501	1197	0	793	734604327:PREDICTED: RNA exonuclease 1 homolog isoform X4 [Larimichthys crocea]
SSCG00000001052	gi|657535970|ref|XP_008274641.1|	73.11	2529	350	28	13	2236	9	2512	0	3555	657535970:PREDICTED: neurogenic locus notch homolog protein 1-like isoform X1 [Stegastes partitus]
SSCG00000001053	gi|734604313|ref|XP_010729203.1|	87.94	373	23	2	350	700	1	373	0	685	734604313:PREDICTED: sia-alpha-2,3-Gal-beta-1,4-GlcNAc-R:alpha 2,8-sialyltransferase-like [Larimichthys crocea]
SSCG00000001054	No_Hit	NA	NA	NA	NA	NA	NA	NA	NA	NA	NA	NA
SSCG00000001055	gi|657537163|ref|XP_008275067.1|	81.93	321	54	2	1	317	1	321	0	549	657537163:PREDICTED: alpha- and gamma-adaptin-binding protein p34 [Stegastes partitus]
SSCG00000001056	gi|432861642|ref|XP_004069666.1|	80.65	398	31	2	1	398	1	352	0	650	432861642:PREDICTED: 60S ribosomal protein L4 [Oryzias latipes]
SSCG00000001057	gi|432861638|ref|XP_004069664.1|	87.72	570	61	1	58	618	1	570	0	1067	432861638:PREDICTED: lactase-like protein isoform X2 [Oryzias latipes]
SSCG00000001058	gi|734611980|ref|XP_010733420.1|	77.11	83	18	1	1	82	1	83	2e-32	121	734611980:PREDICTED: snRNA-activating protein complex subunit 5 isoform X1 [Larimichthys crocea]
SSCG00000001059	gi|657537166|ref|XP_008275068.1|	87.18	156	20	0	1	156	1	156	2e-101	300	657537166:PREDICTED: uncharacterized protein C15orf61 homolog [Stegastes partitus]
SSCG00000001060	No_Hit	NA	NA	NA	NA	NA	NA	NA	NA	NA	NA	NA
SSCG00000001061	gi|657537151|ref|XP_008275063.1|	62.19	603	173	7	1	550	1	601	0	710	657537151:PREDICTED: protein zwilch homolog [Stegastes partitus]
SSCG00000001062	gi|734611990|ref|XP_010733426.1|	96.28	430	11	1	1	430	1	425	0	865	734611990:PREDICTED: mothers against decapentaplegic homolog 3 [Larimichthys crocea]
SSCG00000001063	gi|831489998|ref|XP_012706750.1|	91.03	301	25	2	1	300	95	394	0	563	831489998:PREDICTED: dual specificity mitogen-activated protein kinase kinase 1 [Fundulus heteroclitus]
SSCG00000001064	gi|657537157|ref|XP_008275065.1|	76.58	316	60	3	1	304	1	314	1e-161	476	657537157:PREDICTED: mothers against decapentaplegic homolog 6 [Stegastes partitus]
SSCG00000001065	gi|657749873|ref|XP_008310324.1|	92.66	177	11	1	6	180	1	177	1e-118	346	657749873:PREDICTED: mothers against decapentaplegic homolog 6 isoform X3 [Cynoglossus semilaevis]
SSCG00000001066	No_Hit	NA	NA	NA	NA	NA	NA	NA	NA	NA	NA	NA
SSCG00000001067	No_Hit	NA	NA	NA	NA	NA	NA	NA	NA	NA	NA	NA
SSCG00000001068	No_Hit	NA	NA	NA	NA	NA	NA	NA	NA	NA	NA	NA
SSCG00000001069	gi|657523896|ref|XP_008275159.1|	77.55	196	41	1	1	193	1	196	1e-109	324	657523896:PREDICTED: adrenodoxin-like protein, mitochondrial [Stegastes partitus]
SSCG00000001070	gi|657523852|ref|XP_008275026.1|	66.33	300	79	9	87	368	164	459	2e-109	340	657523852:PREDICTED: T-cell acute lymphocytic leukemia protein 1-like isoform X1 [Stegastes partitus]
SSCG00000001071	gi|657523894|ref|XP_008275146.1|	56.19	226	80	5	449	655	66	291	1e-55	203	657523894:PREDICTED: forkhead box protein D2-like [Stegastes partitus]
SSCG00000001072	gi|736175100|ref|XP_010766990.1|	81.11	810	153	0	21	830	1	810	0	1373	736175100:PREDICTED: volume-regulated anion channel subunit LRRC8C-like [Notothenia coriiceps]
SSCG00000001073	gi|908460009|ref|XP_013128423.1|	98.02	202	3	1	1	201	322	523	5e-135	401	908460009:PREDICTED: nuclear factor 1 X-type isoform X7 [Oreochromis niloticus]
SSCG00000001074	No_Hit	NA	NA	NA	NA	NA	NA	NA	NA	NA	NA	NA
SSCG00000001075	gi|808865613|gb|KKF16461.1|	93.42	593	39	0	35	627	1	593	0	1177	808865613:Kelch-like ECH-associated protein 1 [Larimichthys crocea]
SSCG00000001076	gi|657523879|ref|XP_008275103.1|	62.73	939	302	9	150	1040	9	947	0	1065	657523879:PREDICTED: uncharacterized protein LOC103353716 isoform X2 [Stegastes partitus]
SSCG00000001077	No_Hit	NA	NA	NA	NA	NA	NA	NA	NA	NA	NA	NA
SSCG00000001078	gi|808884342|gb|KKF31323.1|	73.99	396	103	0	10	405	26	421	0	624	808884342:Aggrecan core protein [Larimichthys crocea]
SSCG00000001079	gi|808884344|gb|KKF31325.1|	66.81	2498	654	39	21	2378	142	2604	0	2750	808884344:Microtubule-associated protein 1A [Larimichthys crocea]
SSCG00000001080	gi|657573326|ref|XP_008290316.1|	92.23	1429	109	2	1	1428	1	1428	0	2626	657573326:PREDICTED: inositol hexakisphosphate and diphosphoinositol-pentakisphosphate kinase 1 isoform X1 [Stegastes partitus]
SSCG00000001081	gi|961984928|ref|XP_014872145.1|	76.87	307	58	4	1	297	1	304	2e-164	472	961984928:PREDICTED: thyrotroph embryonic factor-like isoform X1 [Poecilia latipinna]
SSCG00000001082	gi|657589524|ref|XP_008299156.1|	87.89	809	88	7	1	803	84	888	0	1416	657589524:PREDICTED: zinc finger CCCH domain-containing protein 7B-like [Stegastes partitus]
SSCG00000001083	gi|657589534|ref|XP_008299161.1|	93.68	759	48	0	3	761	12	770	0	1496	657589534:PREDICTED: aconitate hydratase, mitochondrial-like [Stegastes partitus]
SSCG00000001084	gi|317419175|emb|CBN81212.1|	73.67	1075	210	11	2	1009	3	1071	0	1550	317419175:Heat-stable enterotoxin receptor [Dicentrarchus labrax]
SSCG00000001085	gi|669284380|ref|XP_008634853.1|	100	93	0	0	6	98	41	133	2e-59	190	669284380:PREDICTED: PHD finger-like domain-containing protein 5A [Corvus brachyrhynchos]
SSCG00000001086	gi|542215259|ref|XP_005448094.1|	73.91	552	104	4	1	512	1	552	0	831	542215259:PREDICTED: phospholipase B-like 1 isoform X1 [Oreochromis niloticus]
SSCG00000001087	gi|734604072|ref|XP_010729074.1|	68.16	402	75	12	1	361	1	390	6e-165	479	734604072:PREDICTED: cdc42 effector protein 1-like [Larimichthys crocea]
SSCG00000001088	gi|657589518|ref|XP_008299153.1|	79.47	711	104	4	637	1306	65	774	0	1161	657589518:PREDICTED: chondroadherin-like protein [Stegastes partitus]
SSCG00000001089	gi|548338396|ref|XP_005721854.1|	58.74	812	232	13	22	797	1	745	0	892	548338396:PREDICTED: lethal(3)malignant brain tumor-like protein 2 isoform X1 [Pundamilia nyererei]
SSCG00000001090	gi|941818333|ref|XP_014330599.1|	72.13	287	25	7	50	285	1	283	2e-132	389	941818333:PREDICTED: BTB/POZ domain-containing protein KCTD5-like isoform X1 [Xiphophorus maculatus]
SSCG00000001091	No_Hit	NA	NA	NA	NA	NA	NA	NA	NA	NA	NA	NA
SSCG00000001092	gi|923770756|ref|XP_013768849.1|	83.33	30	5	0	1	30	727	756	4e-05	57.4	923770756:PREDICTED: histone acetyltransferase p300-like isoform X2 [Pundamilia nyererei]
SSCG00000001093	gi|617498286|ref|XP_007540211.1|	85.71	133	19	0	1	133	1	133	2e-50	169	617498286:PREDICTED: mitochondrial import receptor subunit TOM22 homolog [Poecilia formosa]
SSCG00000001094	gi|734604097|ref|XP_010729086.1|	81.47	313	56	1	1	311	1	313	0	540	734604097:PREDICTED: serine/threonine-protein phosphatase CPPED1 [Larimichthys crocea]
SSCG00000001095	gi|734604083|ref|XP_010729079.1|	85.17	418	61	1	1	418	1	417	0	729	734604083:PREDICTED: transmembrane protein 184B isoform X1 [Larimichthys crocea]
SSCG00000001096	gi|962006567|ref|XP_014830125.1|	88.89	225	25	0	11	235	4	228	3e-148	425	962006567:PREDICTED: sorting nexin-29-like [Poecilia mexicana]
SSCG00000001097	gi|657754832|ref|XP_008312962.1|	72.03	2124	477	39	1	2031	1	2100	0	2138	657754832:PREDICTED: trinucleotide repeat-containing gene 6B protein-like isoform X2 [Cynoglossus semilaevis]
SSCG00000001098	gi|657585167|ref|XP_008296768.1|	76.81	414	83	3	313	718	660	1068	0	636	657585167:PREDICTED: MKL/myocardin-like protein 2 isoform X2 [Stegastes partitus]
SSCG00000001099	gi|734604070|ref|XP_010729073.1|	66.25	723	194	12	167	842	1	720	0	868	734604070:PREDICTED: SH3 domain-binding protein 1-like [Larimichthys crocea]
SSCG00000001100	gi|348502399|ref|XP_003438755.1|	88.25	587	68	1	344	929	1	587	0	992	348502399:PREDICTED: eukaryotic peptide chain release factor GTP-binding subunit ERF3A isoform X1 [Oreochromis niloticus]
SSCG00000001101	gi|941808357|ref|XP_014329026.1|	78.32	512	103	3	1	511	1	505	0	747	941808357:PREDICTED: LOW QUALITY PROTEIN: sorting nexin-29 [Xiphophorus maculatus]
SSCG00000001102	gi|831479929|ref|XP_012722086.1|	88.08	411	39	1	1	401	20	430	0	755	831479929:PREDICTED: casein kinase I isoform epsilon-like isoform X1 [Fundulus heteroclitus]
SSCG00000001103	gi|657754858|ref|XP_008312977.1|	75.66	152	37	0	26	177	8	159	2e-78	250	657754858:PREDICTED: ribosomal L1 domain-containing protein 1 [Cynoglossus semilaevis]
SSCG00000001104	gi|410895835|ref|XP_003961405.1|	81.54	130	18	1	1	130	1	124	3e-68	214	410895835:PREDICTED: protein chibby homolog 1-like [Takifugu rubripes]
SSCG00000001105	gi|734604169|ref|XP_010729123.1|	89.42	208	22	0	1	208	1	208	7e-130	390	734604169:PREDICTED: protein shisa-9 [Larimichthys crocea]
SSCG00000001106	gi|657581947|ref|XP_008295012.1|	93.04	158	8	1	1	155	1	158	2e-95	285	657581947:PREDICTED: transcription factor MafF-like [Stegastes partitus]
SSCG00000001107	gi|657597173|ref|XP_008303316.1|	67.36	386	62	7	1	368	14	353	2e-144	426	657597173:PREDICTED: transcription initiation factor TFIID subunit 12-like, partial [Stegastes partitus]
SSCG00000001108	gi|498982800|ref|XP_004550392.1|	67.03	370	73	12	2	341	1	351	7e-140	413	498982800:PREDICTED: POU domain, class 4, transcription factor 3 [Maylandia zebra]
SSCG00000001109	gi|761889781|gb|AJP70561.1|	89.42	463	42	3	1	456	1	463	0	842	761889781:dopamine receptor D1 [Amphiprion sebae]
SSCG00000001110	gi|808881508|gb|KKF29075.1|	89.17	277	29	1	1	276	1	277	0	518	808881508:BTB/POZ domain-containing protein KCTD16 [Larimichthys crocea]
SSCG00000001111	gi|642103598|emb|CDQ75127.1|	85.53	152	22	0	4	155	41	192	6e-79	244	642103598:unnamed protein product [Oncorhynchus mykiss]
SSCG00000001112	gi|657565764|ref|XP_008286196.1|	73.68	813	155	15	1	778	265	1053	0	993	657565764:PREDICTED: RNA-binding protein 27 [Stegastes partitus]
SSCG00000001113	gi|684939900|gb|AIN76810.1|	73.92	395	96	5	1	391	1	392	9e-177	525	684939900:glucocorticoid receptor [Hippocampus abdominalis]
SSCG00000001114	gi|808873669|gb|KKF22905.1|	63.8	279	66	10	36	286	1	272	3e-98	302	808873669:Homeobox protein MSH-D [Larimichthys crocea]
SSCG00000001115	gi|583979362|ref|XP_006785014.1|	83.23	1312	219	1	1	1311	1	1312	0	2204	583979362:PREDICTED: DNA repair protein RAD50-like isoform X1 [Neolamprologus brichardi]
SSCG00000001116	gi|928050691|ref|XP_013874477.1|	64.47	273	63	5	17	278	1	250	1e-110	333	928050691:PREDICTED: glutaredoxin domain-containing cysteine-rich protein 2 [Austrofundulus limnaeus]
SSCG00000001117	gi|348518942|ref|XP_003446990.1|	89.49	1180	107	1	5	1167	3	1182	0	2216	348518942:PREDICTED: leucine--tRNA ligase, cytoplasmic [Oreochromis niloticus]
SSCG00000001118	gi|617355970|ref|XP_007552976.1|	91.45	117	8	1	94	208	7	123	6e-66	213	617355970:PREDICTED: neuron-specific protein family member 2 [Poecilia formosa]
SSCG00000001119	gi|657806668|ref|XP_008330519.1|	87.8	205	16	1	1	196	1	205	1e-125	368	657806668:PREDICTED: protein YIPF5 [Cynoglossus semilaevis]
SSCG00000001120	No_Hit	NA	NA	NA	NA	NA	NA	NA	NA	NA	NA	NA
SSCG00000001121	No_Hit	NA	NA	NA	NA	NA	NA	NA	NA	NA	NA	NA
SSCG00000001122	gi|498967943|ref|XP_004546785.1|	64	125	13	2	139	231	18	142	2e-42	152	498967943:PREDICTED: coiled-coil domain-containing protein 58 [Maylandia zebra]
SSCG00000001123	gi|808870887|gb|KKF20671.1|	65.74	467	128	3	1	463	1	439	0	638	808870887:Pyroglutamylated RFamide peptide receptor [Larimichthys crocea]
SSCG00000001124	gi|583996350|ref|XP_006793287.1|	67.44	390	72	8	175	535	18	381	7e-157	465	583996350:PREDICTED: microtubule-associated protein tau-like isoform X11 [Neolamprologus brichardi]
SSCG00000001125	gi|657564225|ref|XP_008285361.1|	76.36	478	106	4	1	473	1	476	0	741	657564225:PREDICTED: serine protease HTRA1 [Stegastes partitus]
SSCG00000001126	gi|734631598|ref|XP_010744191.1|	80.23	769	117	6	794	1529	1	767	0	1260	734631598:PREDICTED: disintegrin and metalloproteinase domain-containing protein 11 isoform X1 [Larimichthys crocea]
SSCG00000001127	gi|808870886|gb|KKF20670.1|	57.24	283	94	7	14	270	28	309	4e-87	276	808870886:Protein SPATIAL [Larimichthys crocea]
SSCG00000001128	gi|657585462|ref|XP_008296929.1|	80.38	209	24	2	1	208	1	193	2e-119	350	657585462:PREDICTED: peptidyl-prolyl cis-trans isomerase A-like [Stegastes partitus]
SSCG00000001129	gi|47216069|emb|CAG04808.1|	75.37	942	154	13	36	930	102	1012	0	1325	47216069:unnamed protein product [Tetraodon nigroviridis]
SSCG00000001130	gi|736199273|ref|XP_010774013.1|	90.65	107	8	1	1	105	1	107	3e-63	203	736199273:PREDICTED: zinc finger MIZ domain-containing protein 1-like [Notothenia coriiceps]
SSCG00000001131	No_Hit	NA	NA	NA	NA	NA	NA	NA	NA	NA	NA	NA
SSCG00000001132	gi|657543594|ref|XP_008277378.1|	71.25	473	94	14	49	489	102	564	0	538	657543594:PREDICTED: zinc finger protein 503 [Stegastes partitus]
SSCG00000001133	gi|734594494|ref|XP_010749597.1|	72.43	185	47	3	55	236	2	185	1e-89	276	734594494:PREDICTED: dual specificity protein phosphatase 13 isoform B-like [Larimichthys crocea]
SSCG00000001134	gi|974051986|ref|XP_015237943.1|	73.15	257	69	0	40	296	1	257	3e-144	419	974051986:PREDICTED: catechol O-methyltransferase domain-containing protein 1 isoform X1 [Cyprinodon variegatus]
SSCG00000001135	No_Hit	NA	NA	NA	NA	NA	NA	NA	NA	NA	NA	NA
SSCG00000001136	gi|734594376|ref|XP_010743700.1|	89.05	283	31	0	1	283	1	283	0	526	734594376:PREDICTED: voltage-dependent anion-selective channel protein 2 [Larimichthys crocea]
SSCG00000001137	gi|317419460|emb|CBN81497.1|	61.21	1998	486	40	29	1792	207	2149	0	2030	317419460:Histone acetyltransferase MYST4 [Dicentrarchus labrax]
SSCG00000001138	No_Hit	NA	NA	NA	NA	NA	NA	NA	NA	NA	NA	NA
SSCG00000001139	gi|961916082|ref|XP_014859990.1|	75.6	209	42	2	1	200	1	209	7e-105	314	961916082:PREDICTED: histone acetyltransferase KAT6B-like [Poecilia mexicana]
SSCG00000001140	gi|657543496|ref|XP_008277346.1|	62.64	787	218	8	38	811	141	864	0	983	657543496:PREDICTED: myosin light chain kinase, smooth muscle-like [Stegastes partitus]
SSCG000000011400	gi|583992078|ref|XP_006791215.1|	88.15	405	48	0	4	408	8	412	0	768	583992078:PREDICTED: palmitoyltransferase ZDHHC6-like isoform X1 [Neolamprologus brichardi]
SSCG00000001141	gi|317419451|emb|CBN81488.1|	93.62	94	6	0	1	94	1	94	2e-54	179	317419451:Vesicle transport through interaction with t-SNAREs homolog 1A [Dicentrarchus labrax]
SSCG00000001142	gi|410895491|ref|XP_003961233.1|	78.6	271	41	3	117	370	1	271	2e-119	359	410895491:PREDICTED: C1q-related factor-like [Takifugu rubripes]
SSCG00000001143	gi|927149686|ref|XP_013915739.1|	90.48	42	4	0	1	42	71	112	1e-15	77.4	927149686:PREDICTED: vesicle transport through interaction with t-SNAREs homolog 1A [Thamnophis sirtalis]
SSCG00000001144	gi|657543523|ref|XP_008277356.1|	89.53	1118	65	3	1	1118	1	1066	0	1912	657543523:PREDICTED: vinculin [Stegastes partitus]
SSCG00000001145	gi|657543517|ref|XP_008277354.1|	77.14	455	84	5	1	435	1	455	0	697	657543517:PREDICTED: tRNA pseudouridine(38/39) synthase [Stegastes partitus]
SSCG00000001146	gi|317419459|emb|CBN81496.1|	80.11	372	43	1	17	388	7	347	0	610	317419459:Adenosine kinase [Dicentrarchus labrax]
SSCG00000001147	gi|348508667|ref|XP_003441875.1|	74.86	553	128	5	1	542	1	553	0	828	348508667:PREDICTED: bifunctional coenzyme A synthase [Oreochromis niloticus]
SSCG00000001149	gi|961976622|ref|XP_014823400.1|	73.33	60	6	1	33	92	17	66	4e-17	84	961976622:PREDICTED: vesicle transport through interaction with t-SNAREs homolog 1A-like [Poecilia mexicana]
SSCG00000001150	gi|831548789|ref|XP_012727419.1|	34.83	89	51	2	1	82	14	102	0.0008	45.4	831548789:PREDICTED: telethonin [Fundulus heteroclitus]
SSCG00000001151	gi|642083784|emb|CDQ84940.1|	98.45	129	1	1	1	128	1	129	6e-83	252	642083784:unnamed protein product [Oncorhynchus mykiss]
SSCG00000001152	gi|657753114|ref|XP_008312046.1|	76.08	418	96	1	1	414	1	418	0	630	657753114:PREDICTED: SH3 and cysteine-rich domain-containing protein 2-like [Cynoglossus semilaevis]
SSCG00000001153	gi|657581304|ref|XP_008294660.1|	79.76	914	97	6	22	934	1	827	0	1462	657581304:PREDICTED: glycerol-3-phosphate acyltransferase 1, mitochondrial [Stegastes partitus]
SSCG00000001154	gi|736175783|ref|XP_010767197.1|	77.54	1848	335	29	278	2072	1	1821	0	2325	736175783:PREDICTED: mediator of RNA polymerase II transcription subunit 1 [Notothenia coriiceps]
SSCG00000001155	gi|317419447|emb|CBN81484.1|	77	287	48	1	1	287	5	273	2e-156	449	317419447:Phenylethanolamine N-methyltransferase [Dicentrarchus labrax]
SSCG00000001156	gi|658904701|ref|XP_008435080.1|	97.31	297	2	2	17	307	128	424	0	598	658904701:PREDICTED: transcription factor 7-like 2 isoform X21 [Poecilia reticulata]
SSCG00000001157	gi|768908647|ref|XP_011620119.1|	65.56	90	31	0	9	98	62	151	6e-41	144	768908647:PREDICTED: gamma-crystallin M2-like [Takifugu rubripes]
SSCG00000001158	gi|47214584|emb|CAG00938.1|	100	34	0	0	1	34	163	196	2e-14	74.7	47214584:unnamed protein product [Tetraodon nigroviridis]
SSCG00000001159	gi|551532095|ref|XP_005817488.1|	93.3	194	13	0	51	244	1	194	1e-111	331	551532095:PREDICTED: 60S ribosomal protein L19 [Xiphophorus maculatus]
SSCG00000001160	gi|734594452|ref|XP_010747304.1|	65.62	128	39	4	2	129	1	123	4e-43	152	734594452:PREDICTED: protein phosphatase 1 regulatory subunit 1B-like [Larimichthys crocea]
SSCG00000001161	No_Hit	NA	NA	NA	NA	NA	NA	NA	NA	NA	NA	NA
SSCG00000001162	No_Hit	NA	NA	NA	NA	NA	NA	NA	NA	NA	NA	NA
SSCG00000001163	No_Hit	NA	NA	NA	NA	NA	NA	NA	NA	NA	NA	NA
SSCG00000001164	gi|499028578|ref|XP_004565014.1|	69.46	203	61	1	1	203	1	202	2e-92	281	499028578:PREDICTED: COMM domain-containing protein 2 [Maylandia zebra]
SSCG00000001165	gi|734623270|ref|XP_010739623.1|	49.49	594	246	9	1	566	1	568	2e-177	526	734623270:PREDICTED: spindle assembly abnormal protein 6 homolog [Larimichthys crocea]
SSCG00000001166	gi|734623278|ref|XP_010739628.1|	69.58	1499	384	19	1	1442	1	1484	0	2107	734623278:PREDICTED: trafficking protein particle complex subunit 8 isoform X1 [Larimichthys crocea]
SSCG00000001167	gi|542203901|ref|XP_005475725.1|	69.36	607	156	9	53	635	20	620	0	764	542203901:PREDICTED: leucine-rich repeat-containing protein 24-like [Oreochromis niloticus]
SSCG00000001168	gi|831513677|ref|XP_012714994.1|	36.24	149	44	10	1	100	1	147	2e-09	61.6	831513677:PREDICTED: placenta-specific gene 8 protein-like [Fundulus heteroclitus]
SSCG00000001169	gi|736236111|ref|XP_010783677.1|	69.3	114	27	3	1	112	1	108	1e-42	147	736236111:PREDICTED: relaxin-3-like [Notothenia coriiceps]
SSCG00000001170	gi|657580903|ref|XP_008294441.1|	63.51	370	101	8	4	346	1	363	5e-148	434	657580903:PREDICTED: leucine rich adaptor protein 1-like [Stegastes partitus]
SSCG00000001171	gi|734620114|ref|XP_010737889.1|	67.49	886	215	18	12	851	24	882	0	921	734620114:PREDICTED: SH3-containing GRB2-like protein 3-interacting protein 1 isoform X7 [Larimichthys crocea]
SSCG00000001172	gi|944209711|gb|KQK76602.1|	55.61	811	299	8	38	822	35	810	0	882	944209711:hypothetical protein AAES_135341 [Amazona aestiva]
SSCG00000001173	gi|734620094|ref|XP_010737878.1|	86.42	766	45	5	27	792	1	707	0	1230	734620094:PREDICTED: cAMP-specific 3',5'-cyclic phosphodiesterase 4B-like isoform X1 [Larimichthys crocea]
SSCG00000001174	gi|657579632|ref|XP_008293742.1|	92.21	231	18	0	5	235	6	236	4e-158	450	657579632:PREDICTED: phosducin [Stegastes partitus]
SSCG00000001175	gi|564731706|gb|ACR44352.2|	87.5	608	76	0	7	614	1	608	0	1139	564731706:cyclooxygenase 2 [Oplegnathus fasciatus]
SSCG00000001176	gi|734610882|ref|XP_010732818.1|	76.89	1272	220	17	2	1207	1	1264	0	1846	734610882:PREDICTED: FCH domain only protein 1-like [Larimichthys crocea]
SSCG00000001177	gi|542225292|ref|XP_005451908.1|	74.4	2078	409	18	1	1983	1	2050	0	2805	542225292:PREDICTED: nucleoprotein TPR isoform X3 [Oreochromis niloticus]
SSCG00000001178	gi|734610888|ref|XP_010732821.1|	79.63	5625	933	18	1	5412	1	5625	0	9153	734610888:PREDICTED: LOW QUALITY PROTEIN: hemicentin-1 [Larimichthys crocea]
SSCG000000011782	gi|657579628|ref|XP_008293739.1|	87.48	743	92	1	1	742	7	749	0	1345	657579628:PREDICTED: cytosolic phospholipase A2 [Stegastes partitus]
SSCG00000001179	gi|657574723|ref|XP_008291080.1|	43.62	949	384	22	17	817	18	963	0	594	657574723:PREDICTED: transcriptional protein SWT1 [Stegastes partitus]
SSCG00000001180	No_Hit	NA	NA	NA	NA	NA	NA	NA	NA	NA	NA	NA
SSCG00000001182	gi|657579648|ref|XP_008293750.1|	48.09	551	204	12	154	695	99	576	6e-148	455	657579648:PREDICTED: proteoglycan 4 [Stegastes partitus]
SSCG00000001183	gi|548375235|ref|XP_005733174.1|	57.84	695	149	7	1	551	1	695	0	731	548375235:PREDICTED: anosmin-1-like isoform X3 [Pundamilia nyererei]
SSCG00000001184	gi|657574721|ref|XP_008291079.1|	91.94	645	52	0	1	645	1	645	0	1226	657574721:PREDICTED: influenza virus NS1A-binding protein [Stegastes partitus]
SSCG00000001185	gi|734610838|ref|XP_010732793.1|	96	150	6	0	1	150	1	150	4e-98	291	734610838:PREDICTED: actin-related protein 2/3 complex subunit 5-like [Larimichthys crocea]
SSCG00000001186	gi|47222179|emb|CAG11605.1|	83.13	83	14	0	4	86	1	83	5e-42	145	47222179:unnamed protein product, partial [Tetraodon nigroviridis]
SSCG00000001187	gi|657592830|ref|XP_008300960.1|	77.01	87	17	3	1	87	173	256	1e-36	135	657592830:PREDICTED: homeobox protein Dlx4b-like [Stegastes partitus]
SSCG00000001188	gi|483505096|gb|EOA96843.1|	98.15	54	1	0	23	76	9	62	3e-29	110	483505096:Vacuolar protein sorting-associating protein 4A, partial [Anas platyrhynchos]
SSCG00000001189	gi|966645021|gb|KTF79933.1|	87.95	83	10	0	4	86	123	205	3e-44	155	966645021:hypothetical protein cypCar_00019635 [Cyprinus carpio]
SSCG00000001190	gi|808882411|gb|KKF29805.1|	86.99	346	45	0	1	346	28	373	0	629	808882411:putative nuclease HARBI1 [Larimichthys crocea]
SSCG00000001191	gi|657588784|ref|XP_008298748.1|	93.32	1093	73	0	1	1093	1	1093	0	2130	657588784:PREDICTED: importin-5 [Stegastes partitus]
SSCG00000001192	gi|657588780|ref|XP_008298746.1|	75.46	542	64	6	1	474	1	541	0	772	657588780:PREDICTED: autophagy-related protein 13 isoform X1 [Stegastes partitus]
SSCG00000001193	gi|584025157|ref|XP_006807178.1|	79.72	503	93	3	1	494	2	504	0	687	584025157:PREDICTED: cyclic AMP-responsive element-binding protein 3-like protein 1-like [Neolamprologus brichardi]
SSCG00000001194	No_Hit	NA	NA	NA	NA	NA	NA	NA	NA	NA	NA	NA
SSCG00000001195	gi|229368028|gb|ACQ58994.1|	70.75	106	30	1	1	105	22	127	3e-43	154	229368028:Tissue factor precursor [Anoplopoma fimbria]
SSCG00000001196	gi|808874152|gb|KKF23333.1|	73.02	63	17	0	1	63	166	228	1e-23	100	808874152:Tissue factor [Larimichthys crocea]
SSCG00000001197	gi|957853025|ref|XP_014676496.1|	32.54	169	93	7	116	273	132	290	7e-07	60.5	957853025:PREDICTED: uncharacterized protein LOC106816407 [Priapulus caudatus]
SSCG00000001198	gi|657547259|ref|XP_008278703.1|	86.46	96	13	0	1	96	1	96	2e-54	176	657547259:PREDICTED: dynein light chain roadblock-type 1 [Stegastes partitus]
SSCG00000001199	gi|584014372|ref|XP_006801966.1|	90.98	244	22	0	1	244	1	244	1e-163	467	584014372:PREDICTED: eukaryotic translation initiation factor 6-like [Neolamprologus brichardi]
SSCG00000001200	gi|966703952|gb|KTG36193.1|	75	236	40	2	1	217	300	535	4e-119	361	966703952:hypothetical protein cypCar_00032653 [Cyprinus carpio]
SSCG00000001201	gi|928077350|ref|XP_013888678.1|	44.3	149	67	5	18	158	78	218	8e-19	92.8	928077350:PREDICTED: G2/M phase-specific E3 ubiquitin-protein ligase-like [Austrofundulus limnaeus]
SSCG00000001202	gi|736173279|ref|XP_010766485.1|	64.1	156	49	3	5	154	9	163	5e-56	185	736173279:PREDICTED: anoctamin-1-like [Notothenia coriiceps]
SSCG00000001203	gi|908536561|ref|XP_013129275.1|	88.12	202	10	1	23	210	78	279	7e-123	378	908536561:PREDICTED: anoctamin-1-like isoform X2 [Oreochromis niloticus]
SSCG00000001204	gi|657571643|ref|XP_008289401.1|	96.9	1032	32	0	110	1141	1	1032	0	2061	657571643:PREDICTED: protocadherin-9 [Stegastes partitus]
SSCG00000001205	gi|734602620|ref|XP_010728272.1|	87.72	114	13	1	1	113	1081	1194	8e-63	218	734602620:PREDICTED: protocadherin-9 [Larimichthys crocea]
SSCG00000001206	gi|973211990|ref|XP_015192788.1|	43.3	97	54	1	12	107	1	97	1e-20	94.4	973211990:PREDICTED: glycine N-acyltransferase-like protein 3 isoform X5 [Lepisosteus oculatus]
SSCG00000001207	gi|973211990|ref|XP_015192788.1|	50	66	33	0	1	66	1	66	2e-14	77	973211990:PREDICTED: glycine N-acyltransferase-like protein 3 isoform X5 [Lepisosteus oculatus]
SSCG00000001208	gi|542169623|ref|XP_005466915.1|	81.21	889	166	1	1	888	1	889	0	1512	542169623:PREDICTED: protocadherin-20 [Oreochromis niloticus]
SSCG00000001209	No_Hit	NA	NA	NA	NA	NA	NA	NA	NA	NA	NA	NA
SSCG00000001210	gi|831553200|ref|XP_012728961.1|	62.64	953	213	14	1	858	1	905	0	1036	831553200:PREDICTED: protein diaphanous homolog 3-like isoform X4 [Fundulus heteroclitus]
SSCG00000001211	gi|736227161|ref|XP_010781502.1|	81.01	158	25	1	15	172	224	376	1e-79	257	736227161:PREDICTED: protein diaphanous homolog 3-like [Notothenia coriiceps]
SSCG00000001212	gi|734620995|ref|XP_010738374.1|	66.12	794	198	13	1	729	1	788	0	962	734620995:PREDICTED: tudor domain-containing protein 3 isoform X1 [Larimichthys crocea]
SSCG00000001213	gi|498948949|ref|XP_004543414.1|	96.3	892	33	0	1	892	18	909	0	1731	498948949:PREDICTED: protocadherin-17 isoform X2 [Maylandia zebra]
SSCG00000001214	No_Hit	NA	NA	NA	NA	NA	NA	NA	NA	NA	NA	NA
SSCG00000001215	gi|657533464|ref|XP_008273739.1|	66.35	737	225	8	8	730	7	734	0	993	657533464:PREDICTED: NTPase KAP family P-loop domain-containing protein 1 [Stegastes partitus]
SSCG00000001216	gi|657533442|ref|XP_008273731.1|	81.23	778	48	4	1	701	1	757	0	1273	657533442:PREDICTED: cullin-4A [Stegastes partitus]
SSCG00000001217	gi|736159938|ref|XP_010784816.1|	69.59	411	123	1	12	420	10	420	0	544	736159938:PREDICTED: lysosome-associated membrane glycoprotein 1 [Notothenia coriiceps]
SSCG00000001218	gi|736159953|ref|XP_010784876.1|	86.94	467	59	1	1	465	203	669	0	794	736159953:PREDICTED: transmembrane and coiled-coil domain-containing protein 3 isoform X2 [Notothenia coriiceps]
SSCG00000001219	gi|734595226|ref|XP_010730410.1|	74.13	201	52	0	2	202	3	203	7e-92	295	734595226:PREDICTED: transmembrane and coiled-coil domain-containing protein 3 [Larimichthys crocea]
SSCG00000001220	gi|657533439|ref|XP_008273730.1|	82.57	350	55	2	2	346	3	351	0	612	657533439:PREDICTED: growth hormone-regulated TBC protein 1 [Stegastes partitus]
SSCG00000001221	gi|831553159|ref|XP_012728947.1|	98.51	335	5	0	1	335	1	335	0	681	831553159:PREDICTED: LIM and senescent cell antigen-like-containing domain protein 1 isoform X2 [Fundulus heteroclitus]
SSCG00000001222	gi|808858548|gb|KKF10910.1|	92.31	260	20	0	60	319	1	260	9e-180	510	808858548:DCN1-like protein 2, partial [Larimichthys crocea]
SSCG00000001223	gi|808858553|gb|KKF10915.1|	79.93	877	122	2	1	829	50	920	0	1445	808858553:Transforming growth factor-beta receptor-associated protein 1 [Larimichthys crocea]
SSCG00000001224	gi|734595228|ref|XP_010730422.1|	89.66	358	37	0	1	358	1	358	0	676	734595228:PREDICTED: protein ADP-ribosylarginine hydrolase-like protein 1 [Larimichthys crocea]
SSCG00000001225	gi|928082263|ref|XP_013855991.1|	42.74	241	112	4	98	313	20	259	7e-37	154	928082263:PREDICTED: uncharacterized protein LOC106511803 [Austrofundulus limnaeus]
SSCG00000001226	gi|808865238|gb|KKF16142.1|	72.49	469	57	12	1	403	1	463	0	561	808865238:Aristaless-related homeobox protein [Larimichthys crocea]
SSCG00000001227	gi|551516812|ref|XP_005809908.1|	82.68	127	22	0	4	130	1	127	2e-70	219	551516812:PREDICTED: NADH dehydrogenase [ubiquinone] 1 beta subcomplex subunit 4 isoform X2 [Xiphophorus maculatus]
SSCG00000001228	gi|734595508|ref|XP_010731857.1|	96.73	336	11	0	43	378	12	347	0	683	734595508:PREDICTED: choline-phosphate cytidylyltransferase B [Larimichthys crocea]
SSCG00000001229	gi|657585175|ref|XP_008296772.1|	95.38	541	25	0	1	541	1	541	0	1068	657585175:PREDICTED: T-complex protein 1 subunit epsilon [Stegastes partitus]
SSCG00000001230	gi|548339994|ref|XP_005722580.1|	78.83	1483	255	8	1	1425	1	1482	0	2319	548339994:PREDICTED: DNA polymerase alpha catalytic subunit isoform X1 [Pundamilia nyererei]
SSCG00000001231	gi|808865235|gb|KKF16139.1|	59.54	131	53	0	1	131	86	216	1e-45	160	808865235:Sperm-associated antigen 16 protein [Larimichthys crocea]
SSCG00000001232	gi|317419843|emb|CBN81879.1|	89.84	443	35	1	1	433	1	443	0	842	317419843:Homogentisate 1,2-dioxygenase [Dicentrarchus labrax]
SSCG00000001233	gi|734595510|ref|XP_010731868.1|	94.09	406	24	0	1	406	1	406	0	800	734595510:PREDICTED: pyruvate dehydrogenase kinase, isozyme 3 [Larimichthys crocea]
SSCG00000001234	gi|658908244|ref|XP_008436846.1|	83.35	955	80	8	11	911	3	932	0	1445	658908244:PREDICTED: E3 ubiquitin-protein ligase MARCH6 [Poecilia reticulata]
SSCG00000001235	gi|808865242|gb|KKF16146.1|	82.26	327	55	1	49	375	1	324	0	542	808865242:Organic solute transporter subunit alpha [Larimichthys crocea]
SSCG00000001236	gi|317419848|emb|CBN81884.1|	84.94	352	38	3	1	339	1	350	0	610	317419848:Probable palmitoyltransferase ZDHHC20 [Dicentrarchus labrax]
SSCG00000001237	gi|734595649|ref|XP_010732639.1|	69.79	748	176	5	10	707	1	748	0	1050	734595649:PREDICTED: methionine synthase reductase [Larimichthys crocea]
SSCG00000001238	gi|348511998|ref|XP_003443530.1|	79.18	245	51	0	37	281	1	245	1e-147	426	348511998:PREDICTED: carboxymethylenebutenolidase homolog [Oreochromis niloticus]
SSCG00000001239	gi|734620087|ref|XP_010737875.1|	90.87	263	24	0	1	263	1	263	4e-180	508	734620087:PREDICTED: transmembrane protein 56-B-like [Larimichthys crocea]
SSCG00000001240	gi|432927861|ref|XP_004081063.1|	83.08	999	55	5	14	937	119	1078	0	1623	432927861:PREDICTED: semaphorin-5A isoform X1 [Oryzias latipes]
SSCG00000001241	gi|961828435|ref|XP_014884055.1|	43.94	132	74	0	169	300	388	519	1e-17	94	961828435:PREDICTED: cilia- and flagella-associated protein 45 isoform X1 [Poecilia latipinna]
SSCG00000001242	gi|884946748|ref|XP_012995965.1|	37.39	115	72	0	177	291	423	537	6e-12	75.9	884946748:PREDICTED: cilia- and flagella-associated protein 45 isoform X1 [Esox lucius]
SSCG00000001243	gi|658908256|ref|XP_008436853.1|	74.17	120	8	2	1	119	1	98	5e-40	154	658908256:PREDICTED: semaphorin-5A [Poecilia reticulata]
SSCG00000001244	gi|736299810|ref|XP_010792696.1|	98.25	114	2	0	1	114	9	122	1e-71	224	736299810:PREDICTED: armadillo repeat protein deleted in velo-cardio-facial syndrome homolog [Notothenia coriiceps]
SSCG00000001245	gi|736189880|ref|XP_010771096.1|	76.62	201	38	4	9	207	132	325	2e-101	309	736189880:PREDICTED: homeobox protein Nkx-2.5 [Notothenia coriiceps]
SSCG00000001246	gi|808858239|gb|KKF10649.1|	71.43	91	26	0	7	97	1018	1108	3e-34	135	808858239:Coiled-coil domain-containing protein 142 [Larimichthys crocea]
SSCG00000001247	gi|734645112|ref|XP_010751627.1|	66.27	335	103	5	1	329	1	331	4e-139	410	734645112:PREDICTED: protein atonal homolog 8 isoform X2 [Larimichthys crocea]
SSCG00000001248	gi|348533722|ref|XP_003454354.1|	63.33	360	88	1	1	316	1	360	9e-140	412	348533722:PREDICTED: immunoglobulin-binding protein 1 [Oreochromis niloticus]
SSCG00000001249	gi|928042600|ref|XP_013870130.1|	87.69	739	82	3	1	737	1	732	0	1291	928042600:PREDICTED: cytoplasmic polyadenylation element-binding protein 4-like isoform X3 [Austrofundulus limnaeus]
SSCG00000001250	gi|348516729|ref|XP_003445890.1|	99.31	145	1	0	1	145	1	145	5e-97	288	348516729:PREDICTED: 60S ribosomal protein L26 [Oreochromis niloticus]
SSCG00000001251	gi|734616347|ref|XP_010735810.1|	91.67	228	19	0	111	338	1	228	3e-149	432	734616347:PREDICTED: vesicle transport protein SEC20 [Larimichthys crocea]
[truncated: 19,590 more rows]

## Sheet: SH7
SH7: Genomic coordinates for non-coding and dlx coding features
[truncated: 63 more rows]
